# Supplementary material for: A robust twelve-gene signature for prognosis prediction of hepatocellular carcinoma
Source: Cancer Cell Int. 2020 Jun 3;20:207. doi: 10.1186/s12935-020-01294-9 (PMC7268417; doi:10.1186/s12935-020-01294-9)
Supplement: Supplementary file 2 — Additional file 2: Table S1. 175 DEGs identified by integrated analysis using robust rank aggregation (RRA) method with adjPvalue < 0.05. [file 12935_2020_1294_MOESM2_ESM.xlsx]

## Sheet: Sheet1
Table S1. 175 DEGs identified by integrated analysis using Robust rank aggregation (RRA) method with adjPvalue < 0.05
Gene	adjPvalue	logFC	Regulated
GPC3	4.91856e-15	3.13771	up
SPINK1	3.83231e-13	3.71868	up
TOP2A	5.53027e-10	2.37176	up
AKR1B10	1.19516e-09	2.64298	up
ROBO1	1.56972e-09	2.03202	up
CCNB1	2.08425e-09	2.12986	up
RRM2	3.64655e-09	2.41111	up
ASPM	4.81419e-09	2.30912	up
CDC20	6.22355e-09	2.2116	up
CDKN3	1.15762e-08	2.26173	up
HMMR	2.84752e-08	1.87104	up
CAP2	3.82119e-08	2.18246	up
PTTG1	6.35529e-08	1.86151	up
IGF2BP3	1.39668e-07	1.52778	up
NCAPG	1.52961e-07	1.91738	up
PEG10	1.87684e-07	2.18753	up
UBE2C	5.27931e-07	1.66993	up
GINS1	8.03172e-07	2.084	up
KIF20A	8.49787e-07	1.83291	up
AKR1C3	9.39952e-07	1.58138	up
ZIC2	1.16716e-06	1.73467	up
DLGAP5	1.47327e-06	1.75731	up
KIF4A	1.54295e-06	1.92368	up
HJURP	2.05113e-06	1.80894	up
SULT1C2	2.11288e-06	1.7617	up
PBK	2.27042e-06	1.96651	up
CLGN	2.47297e-06	1.79129	up
E2F8	3.58563e-06	1.50741	up
NUSAP1	3.99518e-06	1.87502	up
MAGEA6	5.25342e-06	1.64339	up
TPX2	5.41468e-06	1.57842	up
NEK2	5.62006e-06	1.6066	up
COL15A1	9.14545e-06	1.92586	up
FOXM1	9.90043e-06	1.53965	up
PRC1	1.44689e-05	2.05214	up
ZWINT	1.54441e-05	1.86799	up
BUB1B	2.67942e-05	1.76474	up
SPP1	2.69981e-05	1.78341	up
TTK	2.7537e-05	2.07279	up
CTHRC1	5.25696e-05	1.71974	up
MELK	9.35596e-05	1.62031	up
DTL	9.92656e-05	1.83536	up
GMNN	0.000134133	1.70445	up
ACSL4	0.000163114	1.59747	up
MMP12	0.000187735	1.97675	up
NDC80	0.000220133	1.65615	up
AFP	0.000303399	1.67555	up
RACGAP1	0.000429224	1.8468	up
FAM83D	0.000482161	1.56223	up
MDK	0.000951014	1.55043	up
CCL20	0.00109394	1.77902	up
NUF2	0.00177216	1.82168	up
RAD51AP1	0.00246578	1.55226	up
ANLN	0.00259783	1.54838	up
EZH2	0.00358968	1.50359	up
FCN3	1.72885e-11	-3.68999	down
MARCO	5.15601e-10	-3.1213	down
PLAC8	4.18223e-09	-2.6079	down
FCN2	6.22735e-08	-2.61172	down
HAMP	8.04828e-08	-3.65103	down
C9	1.00842e-07	-2.9643	down
CRHBP	1.34185e-07	-3.03267	down
CLEC4M	1.43761e-07	-3.19397	down
CLEC1B	1.75815e-07	-3.36593	down
CLEC4G	3.05205e-07	-2.70087	down
DNASE1L3	3.87045e-07	-2.24154	down
KBTBD11	4.29945e-07	-1.78357	down
OIT3	6.06804e-07	-2.68157	down
IGJ	6.78917e-07	-2.43119	down
MT1M	9.05439e-07	-2.90617	down
C7	1.39299e-06	-2.59747	down
SRPX	1.51832e-06	-2.57245	down
CYP1A2	1.81819e-06	-3.12054	down
APOF	2.12689e-06	-2.64757	down
FOSB	2.47297e-06	-2.51356	down
SLC22A1	3.29129e-06	-3.00594	down
NAT2	3.76907e-06	-2.70408	down
CD1D	4.19897e-06	-1.62592	down
STAB2	4.65455e-06	-1.70168	down
CXCL12	4.77466e-06	-2.22881	down
INMT	6.18837e-06	-2.1313	down
GBA3	8.71714e-06	-2.25026	down
HAO2	9.69786e-06	-2.34516	down
CD5L	9.81656e-06	-2.43235	down
HGFAC	1.0759e-05	-2.18339	down
GYS2	1.31401e-05	-2.45203	down
CXCL14	1.7426e-05	-2.42859	down
TTC36	2.26829e-05	-2.51726	down
CYP2A6	2.26829e-05	-2.11327	down
CFP	2.62461e-05	-2.5758	down
LINC00844	3.14402e-05	-2.07704	down
ID1	3.47283e-05	-1.91656	down
FOS	3.66653e-05	-2.20901	down
LYVE1	4.95094e-05	-2.15783	down
MT1F	5.25696e-05	-2.23246	down
LECT2	5.96567e-05	-2.07668	down
F9	6.47014e-05	-2.07918	down
GLYAT	8.28885e-05	-2.08909	down
LY6E	8.32094e-05	-1.60539	down
SPP2	8.51082e-05	-2.21406	down
IGFALS	9.88952e-05	-1.62848	down
AKR1D1	0.000124735	-2.0742	down
CDA	0.000125058	-1.63211	down
CETP	0.000139166	-2.33741	down
HPD	0.000141278	-2.35281	down
ADH1C	0.000151275	-2.33362	down
MME	0.000170124	-1.82511	down
RDH16	0.000190025	-1.93086	down
SRD5A2	0.000230922	-1.88432	down
KMO	0.000230922	-1.70396	down
ANXA10	0.000242102	-1.87587	down
KCNN2	0.000265673	-2.35069	down
SLCO1B3	0.000301714	-2.60558	down
CHST4	0.000325522	-1.56479	down
HBB	0.000326462	-1.77376	down
CYP39A1	0.000346773	-1.75662	down
CYP2B6	0.000427453	-1.59055	down
CYP2A7	0.000445142	-1.83808	down
CNDP1	0.000456995	-2.21359	down
EGR1	0.000509427	-1.83358	down
VIPR1	0.0005559	-1.98652	down
AFM	0.00058479	-2.00453	down
BBOX1	0.00058479	-1.92453	down
RSPO3	0.00058479	-1.69262	down
NPY1R	0.000651849	-2.13777	down
CYP26A1	0.000653739	-2.06038	down
DCN	0.000659005	-1.9263	down
DPT	0.000694164	-1.6699	down
FOLH1B	0.000728606	-1.53224	down
RND3	0.000794999	-1.57017	down
MT1H	0.00105914	-1.61765	down
ZG16	0.00109394	-1.64616	down
ADH1B	0.00116954	-1.90907	down
LPA	0.00124178	-1.92419	down
GPM6A	0.00132168	-1.81947	down
GSTZ1	0.00136211	-1.6623	down
ETNPPL	0.00136211	-1.60624	down
GNMT	0.00149097	-1.91483	down
BCHE	0.0015818	-1.50315	down
NDST3	0.00159264	-1.51824	down
MT1E	0.00167672	-1.72488	down
ECM1	0.00201341	-1.73211	down
CFHR4	0.00204284	-1.82171	down
GHR	0.00209966	-1.80183	down
CTH	0.00209966	-1.58536	down
IL13RA2	0.00226927	-1.90556	down
C8A	0.00259783	-1.64506	down
SLC10A1	0.00280575	-1.80159	down
CYP2E1	0.00313788	-2.37132	down
NAPSB	0.00331549	-1.53076	down
MT1X	0.00413255	-1.97651	down
ACSM3	0.00442595	-1.7327	down
CYP4A11	0.00484108	-1.5084	down
C6	0.00517104	-1.7121	down
MT1G	0.00540018	-1.53464	down
BHMT	0.00766804	-1.52817	down
FLJ22763	0.00775591	-1.64641	down
CYP3A4	0.00797531	-1.72015	down
ITLN1	0.00814684	-1.70315	down
LIFR	0.00845337	-1.59502	down
CYP2C9	0.00983318	-1.53571	down
THRSP	0.0106355	-1.85302	down
LCAT	0.0126114	-1.60159	down
BCO2	0.0132092	-1.81582	down
MT1HL1	0.0142574	-1.52848	down
PCK1	0.0157579	-1.83328	down
C8orf4	0.0162833	-1.59915	down
TMEM27	0.0165509	-1.97588	down
TIMD4	0.0168717	-1.85895	down
FBP1	0.0194114	-1.60893	down
CYP2C8	0.0315214	-1.63957	down
HSD11B1	0.0323748	-1.91236	down
LINC01093	0.0358347	-2.10557	down
SDS	0.0401283	-1.52092	down
GLS2	0.0444708	-1.88862	down
