# Supplementary material for: A robust twelve-gene signature for prognosis prediction of hepatocellular carcinoma
Source: Cancer Cell Int. 2020 Jun 3;20:207. doi: 10.1186/s12935-020-01294-9 (PMC7268417; doi:10.1186/s12935-020-01294-9)
Supplement: Supplementary file 4 — Additional file 4: Table S2. KEGG pathway analysis of the DEGs. [file 12935_2020_1294_MOESM4_ESM.xlsx]

## Sheet: BP-down
Category	Term	Count	%	PValue	Genes	List Total	Pop Hits	Pop Total	Fold Enrichment	Bonferroni	Benjamini	FDR
GOTERM_BP_DIRECT	GO:0055114~oxidation-reduction process	42	14.6853	2.53081e-15	ALDH8A1, STEAP3, CYP3A4, XDH, STEAP4, CYP2C19, PTGS2, CYP2B6, CYP2C18, AASS, KMO, BBOX1, CYP3A43, TDO2, CYP39A1, FMO3, HSD17B6, AKR7A3, SRD5A1, SRD5A2, HPD, ALDH6A1, CYP1A1, CYP2C9, CYP2C8, F8, CYP26A1, STAB2, CYP2E1, CYP1A2, DBH, ACADL, CYP4A11, HSD11B1, CYP2A6, CYP2A7, CYP4F2, RDH16, AKR1D1, HPGD, DCXR, BCO2	272	592	16792	4.37987	4.18776e-12	2.09388e-12	4.28546e-12
GOTERM_BP_DIRECT	GO:0006955~immune response	21	7.34266	1.74729e-05	C7, C9, AQP9, CXCL2, CCL19, CHST4, C1R, IL7R, VIPR1, CCL5, TRIM22, CXCL12, C8A, CFP, C8B, FCGR2B, CXCL14, CCL21, HAMP, IRF8, DEFB1	272	421	16792	3.07943	0.0282491	0.00190856	0.029341
GOTERM_BP_DIRECT	GO:0006508~proteolysis	20	6.99301	0.00051373	MBL2, CNDP1, FOLH1B, COLEC10, F8, MME, F9, C1R, COLEC11, CPS1, PLG, TMEM27, GGT5, GZMK, LPA, FCN3, KLKB1, FCN2, ADAMTS1, HGFAC	272	500	16792	2.46941	0.569468	0.0296492	0.859301
GOTERM_BP_DIRECT	GO:0006805~xenobiotic metabolic process	17	5.94406	9.55277e-14	CYP3A4, CYP2C19, CYP2B6, CYP2C9, CYP2C18, CYP2C8, NAT1, NAT2, EPHX2, CYP26A1, CYP1A2, CYP2E1, GLYAT, NR1I2, FMO2, FMO3, AKR7A3	272	78	16792	13.4551	1.56586e-10	3.91465e-11	1.6035e-10
GOTERM_BP_DIRECT	GO:0042493~response to drug	16	5.59441	0.0001311	FOS, ACSL1, CYP1A1, ASS1, PTGS2, BCHE, FYN, OTC, PEMT, ENO3, SRD5A1, FOSB, CYP2E1, SRD5A2, CPS1, JUNB	272	304	16792	3.24923	0.193473	0.0106933	0.21995
GOTERM_BP_DIRECT	GO:0007166~cell surface receptor signaling pathway	15	5.24476	0.000152659	KLRB1, IFITM1, PTH1R, LIFR, NPY1R, VIPR1, IL7R, GCGR, MARCO, EDNRB, LY6E, LILRB5, CDA, CD14, CLEC1B	272	274	16792	3.37967	0.221495	0.0118521	0.256077
GOTERM_BP_DIRECT	GO:0006954~inflammatory response	15	5.24476	0.00348833	PTGS2, CRHBP, CXCL2, EPHX2, CCL19, CHST4, CD5L, CCL5, ECM1, CXCL12, EPHA2, GGT5, FOS, CCL21, CD14	272	379	16792	2.44335	0.996756	0.147166	5.69989
GOTERM_BP_DIRECT	GO:0007155~cell adhesion	14	4.8951	0.0360538	GNE, IGFALS, CLDN10, CHST4, STAB2, CXCL12, EMILIN1, RND3, AZGP1, LYVE1, SRPX, MFAP4, CYR61, DPT	272	459	16792	1.88299	1	0.561738	46.0276
GOTERM_BP_DIRECT	GO:0019373~epoxygenase P450 pathway	13	4.54545	4.13946e-18	CYP1A1, CYP2C19, CYP2B6, CYP2C18, CYP2C9, CYP2C8, EPHX2, CYP1A2, CYP2E1, CYP4A11, CYP2A6, CYP2A7, CYP4F2	272	18	16792	44.5866	6.78871e-15	6.78871e-15	6.95208e-15
GOTERM_BP_DIRECT	GO:0017144~drug metabolic process	13	4.54545	3.48064e-15	CYP3A4, CYP1A1, CYP2C19, CYP2B6, CYP2C9, CYP2C8, EPHX2, ADH1A, CYP1A2, CYP2E1, FMO2, CYP2A6, CYP4F2	272	27	16792	29.7244	5.64437e-12	1.88149e-12	5.78426e-12
GOTERM_BP_DIRECT	GO:0008285~negative regulation of cell proliferation	13	4.54545	0.0276334	SFRP5, AZGP1, AR, IFITM1, PTGS2, BCHE, PTH1R, PEMT, ADAMTS1, HRG, IGFBP3, PLG, DPT	272	396	16792	2.02666	1	0.506892	37.5389
GOTERM_BP_DIRECT	GO:0008202~steroid metabolic process	12	4.1958	5.75215e-11	CYP3A4, NR1I2, CYP1A1, CYP2C19, SULT2A1, CYP2B6, CYP2C9, CYP2C8, HSD17B6, CYP2A6, CYP2E1, SULT1E1	272	43	16792	17.2285	9.43353e-08	1.88671e-08	9.66055e-08
GOTERM_BP_DIRECT	GO:0006898~receptor-mediated endocytosis	12	4.1958	0.000223404	MARCO, HPX, SORL1, HP, CETP, CD5L, COLEC11, STAB2, HBB, CD14, HPR, CD163	272	186	16792	3.98292	0.306791	0.0158052	0.374538
GOTERM_BP_DIRECT	GO:0006956~complement activation	11	3.84615	1.36187e-06	C8A, CFP, MBL2, C8B, C7, FCN3, FCN2, C6, COLEC10, C1R, COLEC11	272	87	16792	7.80561	0.00223098	0.000203023	0.0022872
GOTERM_BP_DIRECT	GO:0032496~response to lipopolysaccharide	10	3.4965	0.00139816	FOS, CYP1A1, PTGS2, CXCL2, DCN, CYP1A2, CPS1, JUNB, PCK1, GCH1	272	164	16792	3.76435	0.899198	0.0691955	2.32242
GOTERM_BP_DIRECT	GO:0008217~regulation of blood pressure	9	3.14685	9.45142e-06	ACSM3, EDNRB, PTGS2, EPHX2, CYP4F2, NPY1R, HBB, GCGR, GCH1	272	65	16792	8.54796	0.0153809	0.00110656	0.0158722
GOTERM_BP_DIRECT	GO:0071356~cellular response to tumor necrosis factor	9	3.14685	0.000411035	ZFP36, GPD1, ASS1, HAMP, CCL21, CRHBP, CCL19, CCL5, PCK1	272	110	16792	5.05107	0.490454	0.0255988	0.688083
GOTERM_BP_DIRECT	GO:0007568~aging	9	3.14685	0.00539957	EDNRB, FOS, CYP1A1, ASS1, HAMP, PTH1R, ENO3, DCN, PCK1	272	165	16792	3.36738	0.999861	0.18657	8.69181
GOTERM_BP_DIRECT	GO:0008152~metabolic process	9	3.14685	0.00598837	ACSM3, ASPA, ACSL1, PDE2A, AQP9, NAT1, NAT2, EPHX2, MAN1C1	272	168	16792	3.30725	0.999947	0.196597	9.5954
GOTERM_BP_DIRECT	GO:0042738~exogenous drug catabolic process	8	2.7972	1.95132e-10	CYP3A4, NR1I2, CYP2C19, CYP2B6, CYP2C9, CYP2C8, CYP2A6, CYP1A2	272	12	16792	41.1569	3.20017e-07	5.33361e-08	3.27718e-07
GOTERM_BP_DIRECT	GO:0006953~acute-phase response	8	2.7972	2.60978e-06	MBL2, APCS, ASS1, HAMP, F8, HP, CD163, SIGIRR	272	39	16792	12.6637	0.0042709	0.000356607	0.00438295
GOTERM_BP_DIRECT	GO:0060326~cell chemotaxis	8	2.7972	8.26323e-05	CXCL14, CCL21, CXCL2, PDGFRA, CCL19, CCL5, CXCL12, EPHA2	272	65	16792	7.59819	0.12674	0.00750076	0.138688
GOTERM_BP_DIRECT	GO:0009636~response to toxic substance	8	2.7972	0.000445621	FOS, GLYAT, PON1, EPHX2, CCL5, CPS1, INMT, PON3	272	85	16792	5.81038	0.518564	0.0267102	0.745778
GOTERM_BP_DIRECT	GO:0002576~platelet degranulation	8	2.7972	0.00139985	SERPINA4, F8, IGF1, HRG, ECM1, CDC37L1, PLG, SPP2	272	103	16792	4.79497	0.899477	0.0672492	2.32519
GOTERM_BP_DIRECT	GO:0006935~chemotaxis	8	2.7972	0.00365751	CXCL14, CXCL2, HRG, CCL5, LECT2, DEFB1, CXCL12, CYR61	272	122	16792	4.04822	0.997544	0.149911	5.9684
GOTERM_BP_DIRECT	GO:0042742~defense response to bacterium	8	2.7972	0.00924199	CFP, MBL2, HAMP, IRF8, HP, STAB2, DEFB1, PLAC8	272	145	16792	3.40609	1	0.267112	14.4388
GOTERM_BP_DIRECT	GO:0097267~omega-hydroxylase P450 pathway	7	2.44755	1.34871e-09	CYP4A11, CYP1A1, CYP2C19, CYP2C9, CYP2C8, CYP1A2, CYP4F2	272	9	16792	48.0163	2.21189e-06	3.15984e-07	2.26512e-06
GOTERM_BP_DIRECT	GO:0045926~negative regulation of growth	7	2.44755	3.80241e-07	MT1M, MT2A, MT1E, MT1H, MT1X, MT1G, MT1F	272	19	16792	22.7446	0.000623401	7.79464e-05	0.0006386
GOTERM_BP_DIRECT	GO:0071294~cellular response to zinc ion	7	2.44755	3.80241e-07	MT1M, MT2A, MT1E, MT1H, MT1X, MT1G, MT1F	272	19	16792	22.7446	0.000623401	7.79464e-05	0.0006386
GOTERM_BP_DIRECT	GO:0071320~cellular response to cAMP	7	2.44755	0.000182588	GPD1, AQP9, ASS1, CRHBP, SRD5A1, CPS1, PCK1	272	52	16792	8.31052	0.258791	0.0135201	0.306209
GOTERM_BP_DIRECT	GO:0051289~protein homotetramerization	7	2.44755	0.000403195	CTH, MAT1A, FBP1, CDA, GNMT, ACADL, DCXR	272	60	16792	7.20245	0.483858	0.0261081	0.675001
GOTERM_BP_DIRECT	GO:0006958~complement activation, classical pathway	7	2.44755	0.00535987	C8A, MBL2, C8B, C7, C9, C6, C1R	272	99	16792	4.36512	0.999851	0.189297	8.63057
GOTERM_BP_DIRECT	GO:0071222~cellular response to lipopolysaccharide	7	2.44755	0.0100397	ZFP36, EDNRB, ASS1, PLSCR4, HAMP, IRF8, CD14	272	113	16792	3.82431	1	0.281771	15.5884
GOTERM_BP_DIRECT	GO:0006629~lipid metabolic process	7	2.44755	0.042144	CYP3A4, LPA, APOF, LCAT, PEMT, RDH16, THRSP	272	157	16792	2.75253	1	0.614901	51.4775
GOTERM_BP_DIRECT	GO:0007596~blood coagulation	7	2.44755	0.0780994	FYN, PROZ, F8, F9, CYP4F2, HBB, PLG	272	184	16792	2.34863	1	0.769039	74.4799
GOTERM_BP_DIRECT	GO:0006957~complement activation, alternative pathway	6	2.0979	1.2216e-06	C8A, CFP, C8B, C7, C9, VSIG4	272	13	16792	28.4932	0.00200141	0.000200322	0.00205161
GOTERM_BP_DIRECT	GO:0071276~cellular response to cadmium ion	6	2.0979	5.57034e-06	MT1E, CYP1A2, MT1H, MT1X, MT1G, MT1F	272	17	16792	21.7889	0.00909378	0.000702475	0.00935479
GOTERM_BP_DIRECT	GO:0030449~regulation of complement activation	6	2.0979	0.000108039	C8A, CFP, C8B, C7, C9, C6	272	30	16792	12.3471	0.162383	0.00928264	0.181293
GOTERM_BP_DIRECT	GO:0006094~gluconeogenesis	6	2.0979	0.000684944	GPD1, SDS, ALDOB, FBP1, ENO3, PCK1	272	44	16792	8.41845	0.674923	0.0380069	1.14414
GOTERM_BP_DIRECT	GO:0014068~positive regulation of phosphatidylinositol 3-kinase signaling	6	2.0979	0.00396019	FYN, HCLS1, PDGFRA, IGF1, DCN, CCL5	272	65	16792	5.69864	0.998508	0.153683	6.447
GOTERM_BP_DIRECT	GO:0006869~lipid transport	6	2.0979	0.00767987	ABCA8, CFHR4, LPA, APOF, SORL1, CETP	272	76	16792	4.87384	0.999997	0.240322	12.1447
GOTERM_BP_DIRECT	GO:0045471~response to ethanol	6	2.0979	0.0276459	FYN, HAMP, PEMT, ADH6, CYP2E1, CD14	272	105	16792	3.52773	1	0.50174	37.5524
GOTERM_BP_DIRECT	GO:0009615~response to virus	6	2.0979	0.0328761	CYP1A1, IFITM1, CCL19, CCL5, TRIM22, CXCL12	272	110	16792	3.36738	1	0.537983	42.9603
GOTERM_BP_DIRECT	GO:0010951~negative regulation of endopeptidase activity	6	2.0979	0.0464325	LPA, PZP, FETUB, SERPINA4, HRG, SPP2	272	121	16792	3.06125	1	0.636744	54.9998
GOTERM_BP_DIRECT	GO:0016098~monoterpenoid metabolic process	5	1.74825	9.7037e-07	CYP3A4, CYP2C19, CYP2C9, CYP2E1, CYP1A2	272	6	16792	51.4461	0.00159014	0.000176807	0.00162969
GOTERM_BP_DIRECT	GO:0006069~ethanol oxidation	5	1.74825	2.96591e-05	ADH4, ADH1C, ADH6, ADH1B, ADH1A	272	12	16792	25.723	0.0474777	0.00303549	0.0497999
GOTERM_BP_DIRECT	GO:0001676~long-chain fatty acid metabolic process	5	1.74825	0.000319792	CYP4A11, ACSL1, CYP4F2, SLC27A2, SLC27A5	272	21	16792	14.6989	0.408174	0.0216188	0.535726
GOTERM_BP_DIRECT	GO:0010043~response to zinc ion	5	1.74825	0.00260351	ASS1, HAMP, OTC, CA2, CPS1	272	36	16792	8.57435	0.986093	0.114986	4.28375
GOTERM_BP_DIRECT	GO:0032870~cellular response to hormone stimulus	5	1.74825	0.00588119	FOS, SOCS2, FOSB, JUNB, GHR	272	45	16792	6.85948	0.999937	0.197365	9.43154
GOTERM_BP_DIRECT	GO:0008203~cholesterol metabolic process	5	1.74825	0.0241417	APOF, LCAT, SORL1, PON1, CETP	272	68	16792	4.53936	1	0.481605	33.6632
GOTERM_BP_DIRECT	GO:0035690~cellular response to drug	5	1.74825	0.0253125	PDE2A, CD69, CRHBP, MT2A, FBP1	272	69	16792	4.47357	1	0.492458	34.9873
GOTERM_BP_DIRECT	GO:0070098~chemokine-mediated signaling pathway	5	1.74825	0.0277554	CCL21, CXCL2, CCL19, CCL5, CXCL12	272	71	16792	4.34756	1	0.497918	37.6704
GOTERM_BP_DIRECT	GO:0032259~methylation	5	1.74825	0.0303342	MAT1A, PEMT, GNMT, CYP1A2, INMT	272	73	16792	4.22844	1	0.519125	40.3896
GOTERM_BP_DIRECT	GO:0001822~kidney development	5	1.74825	0.0504545	ASS1, MME, ADAMTS1, DCN, CA2	272	86	16792	3.58926	1	0.649439	58.0835
GOTERM_BP_DIRECT	GO:0007565~female pregnancy	5	1.74825	0.0559252	FOS, PZP, CRHBP, FOSB, HPGD	272	89	16792	3.46827	1	0.679261	61.9599
GOTERM_BP_DIRECT	GO:0032355~response to estradiol	5	1.74825	0.0597428	SOCS2, ASS1, PTGS2, CYP1A2, GHR	272	91	16792	3.39205	1	0.699619	64.4625
GOTERM_BP_DIRECT	GO:0010468~regulation of gene expression	5	1.74825	0.0785767	IGF1, HRG, STAB2, CYP1A2, CLEC4M	272	100	16792	3.08676	1	0.763812	74.701
GOTERM_BP_DIRECT	GO:2000107~negative regulation of leukocyte apoptotic process	4	1.3986	8.02057e-05	CCL21, HCLS1, CCL19, CXCL12	272	6	16792	41.1569	0.123258	0.00770794	0.134617
GOTERM_BP_DIRECT	GO:0046483~heterocycle metabolic process	4	1.3986	8.02057e-05	CYP3A4, CYP2C19, CYP2E1, CYP1A2	272	6	16792	41.1569	0.123258	0.00770794	0.134617
GOTERM_BP_DIRECT	GO:0070989~oxidative demethylation	4	1.3986	0.000821006	CYP3A4, CYP2C9, CYP2C8, CYP1A2	272	12	16792	20.5784	0.739981	0.0425212	1.36995
GOTERM_BP_DIRECT	GO:0006699~bile acid biosynthetic process	4	1.3986	0.00445836	CYP39A1, AKR1D1, SLC27A2, SLC27A5	272	21	16792	11.7591	0.999343	0.1674	7.22974
GOTERM_BP_DIRECT	GO:0019835~cytolysis	4	1.3986	0.00445836	C8A, C8B, C7, C6	272	21	16792	11.7591	0.999343	0.1674	7.22974
GOTERM_BP_DIRECT	GO:0015721~bile acid and bile salt transport	4	1.3986	0.00913212	SLCO1B3, SLCO1B1, SLC27A5, SLC10A1	272	27	16792	9.14597	1	0.269077	14.2793
GOTERM_BP_DIRECT	GO:0043491~protein kinase B signaling	4	1.3986	0.0158707	IGF1, TMEM100, CCL5, EPHA2	272	33	16792	7.48307	1	0.384835	23.5613
GOTERM_BP_DIRECT	GO:0006096~glycolytic process	4	1.3986	0.0172032	HK3, OGDHL, ALDOB, ENO3	272	34	16792	7.26298	1	0.40395	25.281
GOTERM_BP_DIRECT	GO:0072593~reactive oxygen species metabolic process	4	1.3986	0.0185963	GLS2, PDK4, EPHX2, CYR61	272	35	16792	7.05546	1	0.417303	27.04
GOTERM_BP_DIRECT	GO:0042594~response to starvation	4	1.3986	0.0185963	ZFP36, PDK4, CPS1, GCGR	272	35	16792	7.05546	1	0.417303	27.04
GOTERM_BP_DIRECT	GO:0045597~positive regulation of cell differentiation	4	1.3986	0.0215649	AR, JUNB, GHR, CYR61	272	37	16792	6.67409	1	0.454466	30.6593
GOTERM_BP_DIRECT	GO:0006520~cellular amino acid metabolic process	4	1.3986	0.0264749	GLS2, GGT5, SDS, TAT	272	40	16792	6.17353	1	0.502657	36.2772
GOTERM_BP_DIRECT	GO:0071377~cellular response to glucagon stimulus	4	1.3986	0.0264749	ASS1, CPS1, GCGR, PCK1	272	40	16792	6.17353	1	0.502657	36.2772
GOTERM_BP_DIRECT	GO:0014070~response to organic cyclic compound	4	1.3986	0.0444582	EDNRB, ACSL1, CYP1A1, LUM	272	49	16792	5.03962	1	0.630064	53.4092
GOTERM_BP_DIRECT	GO:0071277~cellular response to calcium ion	4	1.3986	0.0491009	FOS, CRHBP, FOSB, JUNB	272	51	16792	4.84198	1	0.643749	57.0686
GOTERM_BP_DIRECT	GO:0019233~sensory perception of pain	4	1.3986	0.0515077	EDNRB, PTGS2, MME, NPY1R	272	52	16792	4.74887	1	0.652723	58.8575
GOTERM_BP_DIRECT	GO:0071346~cellular response to interferon-gamma	4	1.3986	0.0643723	ASS1, CCL21, CCL19, CCL5	272	57	16792	4.3323	1	0.714717	67.2896
GOTERM_BP_DIRECT	GO:0009612~response to mechanical stimulus	4	1.3986	0.0698939	DCN, FOSB, CXCL12, JUNB	272	59	16792	4.18544	1	0.736883	70.3848
GOTERM_BP_DIRECT	GO:0007586~digestion	4	1.3986	0.0815499	CYP39A1, SULT2A1, VIPR1, AKR1D1	272	63	16792	3.9197	1	0.769738	76.0376
GOTERM_BP_DIRECT	GO:0042632~cholesterol homeostasis	4	1.3986	0.0845873	ACSM3, LCAT, EPHX2, CETP	272	64	16792	3.85846	1	0.775586	77.3343
GOTERM_BP_DIRECT	GO:0051384~response to glucocorticoid	4	1.3986	0.0876723	PTGS2, BCHE, TAT, GHR	272	65	16792	3.7991	1	0.784654	78.5836
GOTERM_BP_DIRECT	GO:0006006~glucose metabolic process	4	1.3986	0.0939824	PDK4, NPY1R, DCXR, PCK1	272	67	16792	3.68569	1	0.795438	80.94
GOTERM_BP_DIRECT	GO:0006952~defense response	4	1.3986	0.0939824	LILRB5, HP, CXCL12, CLEC1B	272	67	16792	3.68569	1	0.795438	80.94
GOTERM_BP_DIRECT	GO:0032868~response to insulin	4	1.3986	0.0939824	EGR1, EGR2, OTC, PCK1	272	67	16792	3.68569	1	0.795438	80.94
GOTERM_BP_DIRECT	GO:0010560~positive regulation of glycoprotein biosynthetic process	3	1.04895	0.000770214	CCL21, CCL19, IGF1	272	3	16792	61.7353	0.717376	0.0412465	1.28571
GOTERM_BP_DIRECT	GO:0032787~monocarboxylic acid metabolic process	3	1.04895	0.000770214	GLYAT, CYP2C9, CYP1A2	272	3	16792	61.7353	0.717376	0.0412465	1.28571
GOTERM_BP_DIRECT	GO:0030573~bile acid catabolic process	3	1.04895	0.000770214	CYP39A1, SULT2A1, AKR1D1	272	3	16792	61.7353	0.717376	0.0412465	1.28571
GOTERM_BP_DIRECT	GO:0006572~tyrosine catabolic process	3	1.04895	0.00251294	GSTZ1, TAT, HPD	272	5	16792	37.0412	0.983859	0.114289	4.13767
GOTERM_BP_DIRECT	GO:0006706~steroid catabolic process	3	1.04895	0.00251294	CYP3A4, SRD5A2, CYP1A2	272	5	16792	37.0412	0.983859	0.114289	4.13767
GOTERM_BP_DIRECT	GO:1900747~negative regulation of vascular endothelial growth factor signaling pathway	3	1.04895	0.00251294	XDH, HRG, DCN	272	5	16792	37.0412	0.983859	0.114289	4.13767
GOTERM_BP_DIRECT	GO:0042737~drug catabolic process	3	1.04895	0.0037293	CYP3A4, CYP2C9, CYP1A2	272	6	16792	30.8676	0.997818	0.14892	6.08212
GOTERM_BP_DIRECT	GO:0002933~lipid hydroxylation	3	1.04895	0.0037293	CYP3A4, CYP1A1, CYP2C8	272	6	16792	30.8676	0.997818	0.14892	6.08212
GOTERM_BP_DIRECT	GO:0001867~complement activation, lectin pathway	3	1.04895	0.00516555	MBL2, FCN3, FCN2	272	7	16792	26.458	0.999795	0.187108	8.33032
GOTERM_BP_DIRECT	GO:0046500~S-adenosylmethionine metabolic process	3	1.04895	0.00516555	BHMT, PEMT, GNMT	272	7	16792	26.458	0.999795	0.187108	8.33032
GOTERM_BP_DIRECT	GO:0007494~midgut development	3	1.04895	0.00866842	ASS1, OTC, CPS1	272	9	16792	20.5784	0.999999	0.261985	13.6031
GOTERM_BP_DIRECT	GO:0046470~phosphatidylcholine metabolic process	3	1.04895	0.0107209	LCAT, PON1, CETP	272	10	16792	18.5206	1	0.292919	16.5586
GOTERM_BP_DIRECT	GO:2000406~positive regulation of T cell migration	3	1.04895	0.0107209	CCL21, CCL5, CXCL12	272	10	16792	18.5206	1	0.292919	16.5586
GOTERM_BP_DIRECT	GO:0006559~L-phenylalanine catabolic process	3	1.04895	0.0129648	GSTZ1, TAT, HPD	272	11	16792	16.8369	1	0.337386	19.6809
GOTERM_BP_DIRECT	GO:0006702~androgen biosynthetic process	3	1.04895	0.0129648	HSD17B6, SRD5A1, SRD5A2	272	11	16792	16.8369	1	0.337386	19.6809
GOTERM_BP_DIRECT	GO:0060416~response to growth hormone	3	1.04895	0.0153936	ASS1, SRD5A1, CPS1	272	12	16792	15.4338	1	0.381237	22.9365
GOTERM_BP_DIRECT	GO:0015711~organic anion transport	3	1.04895	0.0153936	SLCO1B3, SLC22A7, SLCO1B1	272	12	16792	15.4338	1	0.381237	22.9365
GOTERM_BP_DIRECT	GO:0000050~urea cycle	3	1.04895	0.0153936	ASS1, OTC, CPS1	272	12	16792	15.4338	1	0.381237	22.9365
GOTERM_BP_DIRECT	GO:0043568~positive regulation of insulin-like growth factor receptor signaling pathway	3	1.04895	0.0180006	AR, IGF1, IGFBP3	272	13	16792	14.2466	1	0.41255	26.2927
GOTERM_BP_DIRECT	GO:0042573~retinoic acid metabolic process	3	1.04895	0.0207797	ALDH8A1, CYP26A1, BCO2	272	14	16792	13.229	1	0.44775	29.7187
GOTERM_BP_DIRECT	GO:0006691~leukotriene metabolic process	3	1.04895	0.0237245	GGT5, CYP4A11, CYP4F2	272	15	16792	12.3471	1	0.481226	33.1854
GOTERM_BP_DIRECT	GO:0008209~androgen metabolic process	3	1.04895	0.0268291	CYP3A4, SRD5A2, AKR1D1	272	16	16792	11.5754	1	0.501867	36.6656
GOTERM_BP_DIRECT	GO:0048265~response to pain	3	1.04895	0.0300876	EDNRB, DBH, GCH1	272	17	16792	10.8945	1	0.521349	40.1345
GOTERM_BP_DIRECT	GO:0030193~regulation of blood coagulation	3	1.04895	0.0300876	HRG, STAB2, CLEC4M	272	17	16792	10.8945	1	0.521349	40.1345
GOTERM_BP_DIRECT	GO:0042523~positive regulation of tyrosine phosphorylation of Stat5 protein	3	1.04895	0.0300876	FYN, IGF1, GHR	272	17	16792	10.8945	1	0.521349	40.1345
GOTERM_BP_DIRECT	GO:0070542~response to fatty acid	3	1.04895	0.0300876	ASS1, PTGS2, PON1	272	17	16792	10.8945	1	0.521349	40.1345
GOTERM_BP_DIRECT	GO:0002407~dendritic cell chemotaxis	3	1.04895	0.0300876	CCL21, CCL19, CCL5	272	17	16792	10.8945	1	0.521349	40.1345
GOTERM_BP_DIRECT	GO:0033189~response to vitamin A	3	1.04895	0.0334942	CYP1A1, RBP1, HAMP	272	18	16792	10.2892	1	0.539754	43.5695
GOTERM_BP_DIRECT	GO:0007597~blood coagulation, intrinsic pathway	3	1.04895	0.0334942	KLKB1, F8, F9	272	18	16792	10.2892	1	0.539754	43.5695
GOTERM_BP_DIRECT	GO:0033539~fatty acid beta-oxidation using acyl-CoA dehydrogenase	3	1.04895	0.0334942	GCDH, ETFDH, ACADL	272	18	16792	10.2892	1	0.539754	43.5695
GOTERM_BP_DIRECT	GO:0046597~negative regulation of viral entry into host cell	3	1.04895	0.0334942	APCS, IFITM1, FCN3	272	18	16792	10.2892	1	0.539754	43.5695
GOTERM_BP_DIRECT	GO:0042730~fibrinolysis	3	1.04895	0.0445476	KLKB1, HRG, PLG	272	21	16792	8.81933	1	0.625948	53.4824
GOTERM_BP_DIRECT	GO:0032094~response to food	3	1.04895	0.0445476	CYP1A1, CPS1, GHR	272	21	16792	8.81933	1	0.625948	53.4824
GOTERM_BP_DIRECT	GO:0042346~positive regulation of NF-kappaB import into nucleus	3	1.04895	0.0445476	PTGS2, C8ORF4, CCL19	272	21	16792	8.81933	1	0.625948	53.4824
GOTERM_BP_DIRECT	GO:0035902~response to immobilization stress	3	1.04895	0.0445476	FOS, CYP1A1, CYP1A2	272	21	16792	8.81933	1	0.625948	53.4824
GOTERM_BP_DIRECT	GO:0010906~regulation of glucose metabolic process	3	1.04895	0.0484923	C1QTNF1, PDK4, IGFBP3	272	22	16792	8.41845	1	0.643671	56.6048
GOTERM_BP_DIRECT	GO:0090023~positive regulation of neutrophil chemotaxis	3	1.04895	0.0484923	CCL21, CXCL2, CCL19	272	22	16792	8.41845	1	0.643671	56.6048
GOTERM_BP_DIRECT	GO:0034612~response to tumor necrosis factor	3	1.04895	0.0610359	PTGS2, CD14, GCH1	272	25	16792	7.40824	1	0.703321	65.2745
GOTERM_BP_DIRECT	GO:0008652~cellular amino acid biosynthetic process	3	1.04895	0.0654378	GLS2, ASPA, FOLH1B	272	26	16792	7.1233	1	0.716701	67.9096
GOTERM_BP_DIRECT	GO:0040014~regulation of multicellular organism growth	3	1.04895	0.0654378	IGF1, NPY1R, GHR	272	26	16792	7.1233	1	0.716701	67.9096
GOTERM_BP_DIRECT	GO:0061621~canonical glycolysis	3	1.04895	0.0654378	HK3, ALDOB, ENO3	272	26	16792	7.1233	1	0.716701	67.9096
GOTERM_BP_DIRECT	GO:0009755~hormone-mediated signaling pathway	3	1.04895	0.0745448	CRHBP, GCGR, GHR	272	28	16792	6.6145	1	0.756264	72.7761
GOTERM_BP_DIRECT	GO:0010942~positive regulation of cell death	3	1.04895	0.0792414	CIDEB, HP, HBB	272	29	16792	6.38641	1	0.763158	75.0057
GOTERM_BP_DIRECT	GO:0055072~iron ion homeostasis	3	1.04895	0.0840276	STEAP3, STEAP4, BDH2	272	30	16792	6.17353	1	0.776733	77.1004
GOTERM_BP_DIRECT	GO:0006730~one-carbon metabolic process	3	1.04895	0.0840276	MAT1A, GNMT, CA2	272	30	16792	6.17353	1	0.776733	77.1004
GOTERM_BP_DIRECT	GO:0044344~cellular response to fibroblast growth factor stimulus	3	1.04895	0.0840276	ZFP36, CCL5, CPS1	272	30	16792	6.17353	1	0.776733	77.1004
GOTERM_BP_DIRECT	GO:0043552~positive regulation of phosphatidylinositol 3-kinase activity	3	1.04895	0.0888993	CCL21, PDGFRA, CCL19	272	31	16792	5.97438	1	0.78611	79.0622
GOTERM_BP_DIRECT	GO:0071392~cellular response to estradiol stimulus	3	1.04895	0.0888993	RAMP3, CRHBP, SRD5A1	272	31	16792	5.97438	1	0.78611	79.0622
GOTERM_BP_DIRECT	GO:0050873~brown fat cell differentiation	3	1.04895	0.0938527	ALDH6A1, PTGS2, PLAC8	272	32	16792	5.78768	1	0.798159	80.8941
GOTERM_BP_DIRECT	GO:0042168~heme metabolic process	2	0.699301	0.0320178	HPX, BDH2	272	2	16792	61.7353	1	0.533456	42.1041
GOTERM_BP_DIRECT	GO:0046226~coumarin catabolic process	2	0.699301	0.0320178	CYP2A6, PON3	272	2	16792	61.7353	1	0.533456	42.1041
GOTERM_BP_DIRECT	GO:0032305~positive regulation of icosanoid secretion	2	0.699301	0.0320178	CYP4A11, CYP4F2	272	2	16792	61.7353	1	0.533456	42.1041
GOTERM_BP_DIRECT	GO:0055081~anion homeostasis	2	0.699301	0.0320178	OTC, CPS1	272	2	16792	61.7353	1	0.533456	42.1041
GOTERM_BP_DIRECT	GO:0036018~cellular response to erythropoietin	2	0.699301	0.0320178	MT2A, MT1X	272	2	16792	61.7353	1	0.533456	42.1041
GOTERM_BP_DIRECT	GO:0046395~carboxylic acid catabolic process	2	0.699301	0.0320178	PON1, PON3	272	2	16792	61.7353	1	0.533456	42.1041
GOTERM_BP_DIRECT	GO:0018894~dibenzo-p-dioxin metabolic process	2	0.699301	0.0476415	SRD5A2, CYP1A2	272	3	16792	41.1569	1	0.641684	55.9485
GOTERM_BP_DIRECT	GO:0006082~organic acid metabolic process	2	0.699301	0.0476415	CYP2C8, FMO2	272	3	16792	41.1569	1	0.641684	55.9485
GOTERM_BP_DIRECT	GO:0034112~positive regulation of homotypic cell-cell adhesion	2	0.699301	0.0476415	ANK3, CCL5	272	3	16792	41.1569	1	0.641684	55.9485
GOTERM_BP_DIRECT	GO:0071400~cellular response to oleic acid	2	0.699301	0.0476415	ASS1, CPS1	272	3	16792	41.1569	1	0.641684	55.9485
GOTERM_BP_DIRECT	GO:0009624~response to nematode	2	0.699301	0.0476415	CYP1A1, ITLN1	272	3	16792	41.1569	1	0.641684	55.9485
GOTERM_BP_DIRECT	GO:0003095~pressure natriuresis	2	0.699301	0.0476415	CYP4A11, CYP4F2	272	3	16792	41.1569	1	0.641684	55.9485
GOTERM_BP_DIRECT	GO:0009605~response to external stimulus	2	0.699301	0.0630141	PON1, PON3	272	4	16792	30.8676	1	0.710961	66.4829
GOTERM_BP_DIRECT	GO:0051919~positive regulation of fibrinolysis	2	0.699301	0.0630141	KLKB1, PLG	272	4	16792	30.8676	1	0.710961	66.4829
GOTERM_BP_DIRECT	GO:0046449~creatinine metabolic process	2	0.699301	0.0630141	MME, GHR	272	4	16792	30.8676	1	0.710961	66.4829
GOTERM_BP_DIRECT	GO:0009750~response to fructose	2	0.699301	0.0630141	GCKR, PTGS2	272	4	16792	30.8676	1	0.710961	66.4829
GOTERM_BP_DIRECT	GO:0036101~leukotriene B4 catabolic process	2	0.699301	0.0630141	CYP4A11, CYP4F2	272	4	16792	30.8676	1	0.710961	66.4829
GOTERM_BP_DIRECT	GO:0042904~9-cis-retinoic acid biosynthetic process	2	0.699301	0.0630141	ALDH8A1, CYP1A1	272	4	16792	30.8676	1	0.710961	66.4829
GOTERM_BP_DIRECT	GO:0019240~citrulline biosynthetic process	2	0.699301	0.0630141	OTC, CPS1	272	4	16792	30.8676	1	0.710961	66.4829
GOTERM_BP_DIRECT	GO:1903237~negative regulation of leukocyte tethering or rolling	2	0.699301	0.0630141	CCL21, CXCL12	272	4	16792	30.8676	1	0.710961	66.4829
GOTERM_BP_DIRECT	GO:0006573~valine metabolic process	2	0.699301	0.0630141	ALDH6A1, GHR	272	4	16792	30.8676	1	0.710961	66.4829
GOTERM_BP_DIRECT	GO:0006778~porphyrin-containing compound metabolic process	2	0.699301	0.0630141	CYP1A1, CYP1A2	272	4	16792	30.8676	1	0.710961	66.4829
GOTERM_BP_DIRECT	GO:0097461~ferric iron import into cell	2	0.699301	0.0781393	STEAP3, STEAP4	272	5	16792	24.6941	1	0.765512	74.4985
GOTERM_BP_DIRECT	GO:0030540~female genitalia development	2	0.699301	0.0781393	SRD5A1, SRD5A2	272	5	16792	24.6941	1	0.765512	74.4985
GOTERM_BP_DIRECT	GO:0045602~negative regulation of endothelial cell differentiation	2	0.699301	0.0781393	XDH, ID1	272	5	16792	24.6941	1	0.765512	74.4985
GOTERM_BP_DIRECT	GO:0019439~aromatic compound catabolic process	2	0.699301	0.0781393	PON1, PON3	272	5	16792	24.6941	1	0.765512	74.4985
GOTERM_BP_DIRECT	GO:0042531~positive regulation of tyrosine phosphorylation of STAT protein	2	0.699301	0.0781393	HCLS1, CCL5	272	5	16792	24.6941	1	0.765512	74.4985
GOTERM_BP_DIRECT	GO:0006526~arginine biosynthetic process	2	0.699301	0.0781393	ASS1, CPS1	272	5	16792	24.6941	1	0.765512	74.4985
GOTERM_BP_DIRECT	GO:0032354~response to follicle-stimulating hormone	2	0.699301	0.0781393	SRD5A1, SRD5A2	272	5	16792	24.6941	1	0.765512	74.4985
GOTERM_BP_DIRECT	GO:0006066~alcohol metabolic process	2	0.699301	0.0930213	ADH4, ADH1A	272	6	16792	20.5784	1	0.798353	80.5975
GOTERM_BP_DIRECT	GO:0009804~coumarin metabolic process	2	0.699301	0.0930213	CYP1A1, CYP2A6	272	6	16792	20.5784	1	0.798353	80.5975
GOTERM_BP_DIRECT	GO:0071286~cellular response to magnesium ion	2	0.699301	0.0930213	ANK3, FBP1	272	6	16792	20.5784	1	0.798353	80.5975
GOTERM_BP_DIRECT	GO:0001768~establishment of T cell polarity	2	0.699301	0.0930213	CCL21, CCL19	272	6	16792	20.5784	1	0.798353	80.5975
GOTERM_BP_DIRECT	GO:0048525~negative regulation of viral process	2	0.699301	0.0930213	MBL2, APCS	272	6	16792	20.5784	1	0.798353	80.5975
GOTERM_BP_DIRECT	GO:0006739~NADP metabolic process	2	0.699301	0.0930213	FMO2, DCXR	272	6	16792	20.5784	1	0.798353	80.5975

## Sheet: CC-down
Category	Term	Count	%	PValue	Genes	List Total	Pop Hits	Pop Total	Fold Enrichment	Bonferroni	Benjamini	FDR
GOTERM_CC_DIRECT	GO:0070062~extracellular exosome	88	30.7692	1.4525e-11	ALDH8A1, STEAP4, PZP, SORL1, HP, CXCL12, BBOX1, AZGP1, ASPA, LCAT, PROZ, SERPINA4, AKR7A3, CETP, SLC4A4, HPD, SHBG, ALDH6A1, APCS, LIFR, FBP1, F9, IGFALS, TMEM27, C8A, C8B, RND3, CTH, BHMT, HAO2, CA2, MFAP4, VSIG4, SLC27A2, AKR1D1, C7, C9, FOLH1B, ASS1, C6, ITLN1, LUM, ALDOB, PTH1R, MME, ADH6, C1R, KMO, SEC14L2, PBLD, ADIRF, GPM6A, CRISPLD2, KLKB1, FCN2, ENO3, HRG, BDH2, DEFB1, HBB, SPP2, DPT, GP…	278	2811	18224	2.0522	2.96311e-09	9.87703e-10	1.82647e-08
GOTERM_CC_DIRECT	GO:0005576~extracellular region	75	26.2238	1.13735e-18	PZP, CNDP1, HP, DNASE1L3, CXCL12, CFP, AZGP1, CFHR4, LPA, HAMP, LCAT, APOF, RSPO3, PROZ, SERPINA4, CETP, IL13RA2, CYR61, GHR, SHBG, APCS, F8, COLEC10, F9, IGFALS, COLEC11, CD163, CLEC4M, C8A, C8B, GZMK, MFAP4, ADAMTS2, C7, MBL2, C9, C6, LUM, PAMR1, CXCL2, C1R, DCN, IL33, CCL5, IL7R, CRISPLD2, BCHE, CCL21, FCN3, KLKB1, FCN2, C1QTNF1, CDA, HRG, DEFB1, CDC37L1, HBB, HGFAC, SPP2, FETUB, CCL19, IGF1, …	278	1610	18224	3.05376	2.3202e-16	2.3202e-16	1.43018e-15
GOTERM_CC_DIRECT	GO:0005829~cytosol	62	21.6783	0.0587495	ALDH8A1, CNDP1, OGDHL, ADH1C, ADH1B, ADH1A, SKAP1, BBOX1, FOS, ASPA, STARD5, TDO2, MAT1A, ANK3, AKR7A3, GSTZ1, SULT1E1, THRSP, HPD, ZFP36, AR, SOCS2, SULT2A1, FBP1, TAT, CTH, BHMT, CA2, AKR1D1, XDH, ASS1, RBP1, GNE, ALDOB, ADH6, KMO, GCH1, GCKR, ADH4, HK3, GYS2, ENO3, CDA, BDH2, GNMT, HBB, GPD1, GABARAPL1, NAT1, NAT2, CIDEB, FTCD, EPHX2, TRIM22, INMT, PCK1, GBA3, PDE2A, FYN, IRF8, MT2A, HPGD	278	3315	18224	1.22605	0.999996	0.378148	53.2961
GOTERM_CC_DIRECT	GO:0005615~extracellular space	51	17.8322	3.12558e-09	CRHBP, SORL1, HP, CXCL12, CFP, AZGP1, HAMP, LCAT, SERPINA4, PROZ, CETP, GHR, IL13RA2, APCS, F8, F9, IGFALS, C8A, C8B, CA2, XDH, MBL2, LUM, CXCL2, DCN, IL33, CCL5, CCL21, KLKB1, C1QTNF1, ENO3, LECT2, HGFAC, DEFB1, DPT, FETUB, IGF1, CCL19, CD5L, DBH, ECM1, PLG, SFRP5, AFM, CXCL14, HPX, FBLN5, PON1, IGFBP3, PON3, CD14	278	1347	18224	2.482	6.37619e-07	1.27524e-07	3.9303e-06
GOTERM_CC_DIRECT	GO:0005887~integral component of plasma membrane	37	12.9371	0.00159867	FXYD1, STEAP3, STEAP4, SLC38A4, C9, AQP9, PTH1R, SORL1, MME, VIPR1, GCGR, MARCO, EDNRB, LY6E, CD69, C1QTNF1, SLC4A4, GHR, SLC22A1, RAMP3, SLC22A7, LIFR, STAB2, NPY1R, EPHA2, CD163, SLC10A1, CLEC4M, CD1D, SLCO1B3, P2RY13, LYVE1, SLC16A4, SLC17A2, SLCO1B1, PDGFRA, CLEC1B	278	1415	18224	1.71413	0.278477	0.0247944	1.99178
GOTERM_CC_DIRECT	GO:0005789~endoplasmic reticulum membrane	30	10.4895	5.42127e-05	CYP3A4, PTGS2, CYP2C19, CYP2B6, CYP2C18, NR3C2, CYP3A43, CYP39A1, ACSL1, FMO2, FMO3, PEMT, SRD5A1, SRD5A2, HPD, CYP1A1, CYP2C9, CYP2C8, CYP26A1, CYP2E1, CYP1A2, CD1D, CYP4A11, HSD11B1, CYP2A6, CYP2A7, CYP4F2, RDH16, SLC27A2, SLC27A5	278	862	18224	2.28146	0.0109988	0.00157871	0.0681489
GOTERM_CC_DIRECT	GO:0005739~mitochondrion	30	10.4895	0.0319388	OGDHL, AASS, BBOX1, GLS2, STARD5, GCKR, ACSL1, HK3, GSTZ1, BDH2, GHR, GCDH, ALDH6A1, GPD1, GABARAPL1, CYP1A1, OTC, HCLS1, PDK4, CYP2E1, ACADL, TAT, GLYAT, ANXA10, FYN, SDS, HAO2, G0S2, SLC27A2, BCO2	278	1331	18224	1.47755	0.998669	0.270448	33.5135
GOTERM_CC_DIRECT	GO:0031090~organelle membrane	21	7.34266	1.98326e-18	CYP3A4, CYP2C19, PTGS2, CYP1A1, CYP2B6, CYP2C9, CYP2C18, CYP2C8, CYP26A1, CYP1A2, CYP3A43, CYP4A11, CYP39A1, FMO2, FMO3, CYP2A6, CYP2A7, SRD5A1, CYP4F2, SRD5A2, RDH16	278	87	18224	15.8234	4.04585e-16	2.02292e-16	2.49387e-15
GOTERM_CC_DIRECT	GO:0072562~blood microparticle	17	5.94406	1.41873e-09	C9, PZP, APCS, HP, C1R, CD5L, PLG, HPR, C8A, AFM, HPX, BCHE, FCN3, FCN2, PON1, HRG, HBB	278	152	18224	7.33169	2.8942e-07	7.2355e-08	1.78399e-06
GOTERM_CC_DIRECT	GO:0005759~mitochondrial matrix	15	5.24476	0.000508702	ETNPPL, GCDH, ALDH6A1, OTC, PDK4, OGDHL, AASS, CPS1, ACADL, ACSM3, GLS2, GLYAT, PDE2A, ETFDH, BCO2	278	327	18224	3.00706	0.0985959	0.0103265	0.637793
GOTERM_CC_DIRECT	GO:0043231~intracellular membrane-bounded organelle	15	5.24476	0.0465123	RNF125, CYP3A4, CYP4A11, CYP39A1, AQP9, CYP2C19, CYP1A1, CYP2C9, FMO3, PON1, AASS, CYP4F2, CYP1A2, RDH16, PON3	278	558	18224	1.7622	0.99994	0.332919	45.0591
GOTERM_CC_DIRECT	GO:0016323~basolateral plasma membrane	12	4.1958	0.000100262	SLCO1B3, AQP9, ANK3, SLC22A7, PTH1R, SLCO1B1, CA2, SLC4A4, HPGD, CD1D, SLC22A1, SLC10A1	278	180	18224	4.37026	0.0202467	0.00255354	0.126002
GOTERM_CC_DIRECT	GO:0005578~proteinaceous extracellular matrix	11	3.84615	0.00811769	CRISPLD2, CCL21, LUM, ZG16, FBLN5, ADAMTS1, ADAMTS2, ECM1, EMILIN1, DPT, CYR61	278	268	18224	2.69065	0.810387	0.0987053	9.74158
GOTERM_CC_DIRECT	GO:0031012~extracellular matrix	11	3.84615	0.0154923	CFP, APCS, LUM, ZG16, FBLN5, DCN, MFAP4, ECM1, EMILIN1, DPT, CYR61	278	296	18224	2.43613	0.958628	0.162181	17.8262
GOTERM_CC_DIRECT	GO:0005581~collagen trimer	8	2.7972	0.000506284	MARCO, MBL2, FCN3, FCN2, C1QTNF1, COLEC10, COLEC11, EMILIN1	278	92	18224	5.70034	0.0981509	0.011413	0.63477
GOTERM_CC_DIRECT	GO:0043235~receptor complex	7	2.44755	0.0130929	RAMP3, ITLN1, PTH1R, NR3C2, LIFR, VIPR1, GHR	278	127	18224	3.61321	0.932023	0.14628	15.2721
GOTERM_CC_DIRECT	GO:0005788~endoplasmic reticulum lumen	7	2.44755	0.074426	CFP, PTGS2, BCHE, PROZ, F8, F9, SLC27A2	278	192	18224	2.38999	1	0.430779	62.1876
GOTERM_CC_DIRECT	GO:0005796~Golgi lumen	6	2.0979	0.0155883	LUM, ZG16, PROZ, F9, DCN, DEFB1	278	96	18224	4.09712	0.959443	0.155227	17.9269
GOTERM_CC_DIRECT	GO:0005579~membrane attack complex	5	1.74825	1.76362e-06	C8A, C8B, C7, C9, C6	278	7	18224	46.8243	0.000359713	5.99612e-05	0.00221765
GOTERM_CC_DIRECT	GO:0031089~platelet dense granule lumen	4	1.3986	0.0011168	SERPINA4, ECM1, CDC37L1, SPP2	278	14	18224	18.7297	0.20384	0.0205099	1.39529
GOTERM_CC_DIRECT	GO:0034364~high-density lipoprotein particle	4	1.3986	0.00431925	APOF, LCAT, PON1, CETP	278	22	18224	11.9189	0.586474	0.0611259	5.29756
GOTERM_CC_DIRECT	GO:0031526~brush border membrane	4	1.3986	0.0423826	ITLN1, PTH1R, PEMT, TMEM27	278	51	18224	5.14149	0.999854	0.330734	41.9907
GOTERM_CC_DIRECT	GO:0031093~platelet alpha granule lumen	4	1.3986	0.0511131	F8, IGF1, HRG, PLG	278	55	18224	4.76756	0.999978	0.348267	48.3012
GOTERM_CC_DIRECT	GO:0042567~insulin-like growth factor ternary complex	3	1.04895	0.00135363	IGFALS, IGF1, IGFBP3	278	4	18224	49.1655	0.241435	0.0227641	1.68886
GOTERM_CC_DIRECT	GO:0070852~cell body fiber	3	1.04895	0.00606758	ASS1, SRD5A1, SRD5A2	278	8	18224	24.5827	0.711066	0.0794375	7.36747
GOTERM_CC_DIRECT	GO:0071682~endocytic vesicle lumen	3	1.04895	0.0240061	HPX, HP, HBB	278	16	18224	12.2914	0.992966	0.219523	26.3282
GOTERM_CC_DIRECT	GO:0016942~insulin-like growth factor binding protein complex	2	0.699301	0.0449121	IGF1, IGFBP3	278	3	18224	43.7026	0.999915	0.334737	43.8883
GOTERM_CC_DIRECT	GO:0071953~elastic fiber	2	0.699301	0.0594315	FBLN5, MFAP4	278	4	18224	32.777	0.999996	0.370567	53.7198
GOTERM_CC_DIRECT	GO:0031838~haptoglobin-hemoglobin complex	2	0.699301	0.0594315	HP, HBB	278	4	18224	32.777	0.999996	0.370567	53.7198

## Sheet: MF-dowm
Category	Term	Count	%	PValue	Genes	List Total	Pop Hits	Pop Total	Fold Enrichment	Bonferroni	Benjamini	FDR
GOTERM_MF_DIRECT	GO:0008270~zinc ion binding	29	10.1399	0.018609	CNDP1, NR3C2, ADH1C, ADH6, MME, ADH1B, ADH1A, BBOX1, GCH1, RNF125, ADH4, MT1E, CDA, HRG, MT1H, MT1G, MT1F, EGR1, AR, MT1M, NR4A2, TRIM22, MT1X, NR1I2, BHMT, MT2A, ADAMTS1, CA2, ADAMTS2	268	1169	16881	1.5626	0.999994	0.320221	24.3991
GOTERM_MF_DIRECT	GO:0042803~protein homodimerization activity	23	8.04196	0.00296618	XDH, GPD1, PTGS2, EPHX2, NR4A2, CCL5, GCH1, PDE2A, SDS, ID1, FBLN5, KCNN2, PON1, PDGFRA, GYS2, ENO3, GSTZ1, CDA, HPGD, THRSP, PON3, GHR, SLC22A1	268	730	16881	1.98458	0.84927	0.0728971	4.32686
GOTERM_MF_DIRECT	GO:0020037~heme binding	21	7.34266	4.68389e-14	CYP3A4, CYP2C19, PTGS2, CYP1A1, CYP2B6, CYP2C9, CYP2C18, CYP2C8, CYP26A1, CYP1A2, CYP2E1, CYP3A43, CYP4A11, TDO2, CYP39A1, KLKB1, CYP2A6, HRG, CYP2A7, CYP4F2, HBB	268	137	16881	9.65522	2.98443e-11	1.49222e-11	6.97664e-11
GOTERM_MF_DIRECT	GO:0005506~iron ion binding	20	6.99301	3.98742e-12	XDH, CYP3A4, CYP2C19, CYP1A1, CYP2B6, CYP2C9, CYP2C18, CYP2C8, CYP26A1, CYP1A2, CYP2E1, BBOX1, CYP3A43, CYP4A11, CYP39A1, KLKB1, CYP2A6, CYP2A7, CYP4F2, HBB	268	153	16881	8.23383	2.53995e-09	4.23325e-10	5.93725e-09
GOTERM_MF_DIRECT	GO:0016491~oxidoreductase activity	18	6.29371	2.01346e-08	CYP3A4, CYP2C19, CYP1A1, CYP2C9, F8, ADH1C, ADH1B, AASS, ADH6, CYP1A2, CYP2E1, HAO2, ETFDH, HSD11B1, HSD17B6, BDH2, HPGD, DCXR	268	200	16881	5.66899	1.28256e-05	1.60321e-06	2.99807e-05
GOTERM_MF_DIRECT	GO:0004497~monooxygenase activity	17	5.94406	4.15764e-16	CYP3A4, CYP1A1, CYP2C19, CYP2B6, CYP2C9, CYP2C18, CYP2C8, CYP1A2, CYP2E1, CYP3A43, CYP4A11, CYP39A1, FMO2, KLKB1, FMO3, CYP2A7, CYP4F2	268	58	16881	18.4622	2.82885e-13	2.82885e-13	6.66134e-13
GOTERM_MF_DIRECT	GO:0004252~serine-type endopeptidase activity	17	5.94406	3.17162e-06	MBL2, PAMR1, COLEC10, F8, F9, C1R, HP, COLEC11, HPR, PLG, GZMK, LPA, FCN3, FCN2, KLKB1, PROZ, HGFAC	268	255	16881	4.19925	0.00201828	0.000168346	0.00472249
GOTERM_MF_DIRECT	GO:0016705~oxidoreductase activity, acting on paired donors, with incorporation or reduction of molecular oxygen	15	5.24476	1.82956e-13	CYP3A4, CYP2C19, CYP2B6, CYP2C18, CYP2C9, CYP2C8, CYP26A1, CYP2E1, CYP3A43, CYP4A11, CYP39A1, KLKB1, CYP2A6, CYP2A7, CYP4F2	268	57	16881	16.576	1.16549e-10	3.88495e-11	2.72438e-10
GOTERM_MF_DIRECT	GO:0019899~enzyme binding	15	5.24476	0.00088431	ZFP36, CYP3A4, AR, PTGS2, CYP1A1, CYP2C19, LDB2, CYP1A2, CYP2E1, ECM1, PLSCR4, FYN, BCHE, CYP2A6, SLC27A2	268	333	16881	2.83733	0.430818	0.0264791	1.3087
GOTERM_MF_DIRECT	GO:0019825~oxygen binding	14	4.8951	2.52289e-13	CYP3A4, CYP1A1, CYP2C19, CYP2B6, CYP2C18, CYP2C9, CYP2C8, CYP26A1, CYP1A2, CYP2E1, CYP4A11, TDO2, CYP2A7, HBB	268	47	16881	18.7626	1.60679e-10	3.21357e-11	3.75588e-10
GOTERM_MF_DIRECT	GO:0005102~receptor binding	12	4.1958	0.0252563	HAO1, MBL2, AR, HAMP, APOF, RSPO3, HAO2, EPHX2, HRG, CXCL12, SLC27A2, PLG	268	353	16881	2.14126	1	0.38076	31.6755
GOTERM_MF_DIRECT	GO:0003824~catalytic activity	11	3.84615	0.000838263	ACSM3, RCL1, ACSL1, BCHE, FTCD, EPHX2, HSD17B6, GSTZ1, DBH, HPGD, PBLD	268	188	16881	3.68552	0.413861	0.0263563	1.24095
GOTERM_MF_DIRECT	GO:0030246~carbohydrate binding	11	3.84615	0.00115325	KLRB1, MBL2, GCKR, APCS, FCN3, CD69, ITLN1, ZG16, CLEC4M, CLEC1B, AIM1	268	196	16881	3.53509	0.520516	0.0314532	1.70352
GOTERM_MF_DIRECT	GO:0008392~arachidonic acid epoxygenase activity	10	3.4965	2.49504e-13	CYP4A11, CYP2C19, CYP2B6, CYP2C9, CYP2C18, CYP2C8, CYP2A6, CYP2A7, CYP2E1, CYP4F2	268	15	16881	41.9925	1.58911e-10	3.97277e-11	3.71458e-10
GOTERM_MF_DIRECT	GO:0008395~steroid hydroxylase activity	10	3.4965	1.33753e-10	CYP3A4, CYP1A1, CYP2C19, CYP2B6, CYP2C9, CYP2C18, CYP2C8, CYP2A6, CYP2A7, CYP2E1	268	26	16881	24.2265	8.52005e-08	1.21715e-08	1.9916e-07
GOTERM_MF_DIRECT	GO:0009055~electron carrier activity	9	3.14685	8.92094e-05	XDH, GCDH, ETFDH, HSD17B6, AKR7A3, SRD5A1, CYP1A2, RDH16, ACADL	268	90	16881	6.29888	0.0552443	0.00378143	0.132752
GOTERM_MF_DIRECT	GO:0070330~aromatase activity	8	2.7972	1.55099e-07	CYP3A4, CYP3A43, CYP1A1, CYP2B6, CYP2C18, CYP2C8, CYP2A7, CYP1A2	268	27	16881	18.6633	9.8793e-05	9.87974e-06	0.000230944
GOTERM_MF_DIRECT	GO:0004888~transmembrane signaling receptor activity	8	2.7972	0.0541819	KLRB1, MARCO, LYVE1, FCGR2B, LILRB5, CD69, SORL1, CLEC1B	268	214	16881	2.35472	1	0.570383	56.3714
GOTERM_MF_DIRECT	GO:0016712~oxidoreductase activity, acting on paired donors, with incorporation or reduction of molecular oxygen, reduced flavin or flavoprotein as one donor, and incorporation of one atom of oxygen	7	2.44755	6.57332e-08	CYP3A4, CYP1A1, CYP2B6, CYP2A6, CYP2A7, CYP2E1, CYP1A2	268	15	16881	29.3948	4.18712e-05	4.65244e-06	9.78778e-05
GOTERM_MF_DIRECT	GO:0050660~flavin adenine dinucleotide binding	7	2.44755	0.000514736	XDH, GCDH, FMO2, FMO3, ETFDH, KMO, ACADL	268	64	16881	6.8894	0.279616	0.0171135	0.763717
GOTERM_MF_DIRECT	GO:0005496~steroid binding	6	2.0979	5.78785e-05	SHBG, CYP3A4, AR, NR3C2, SULT1E1, AKR1D1	268	27	16881	13.9975	0.0361983	0.00263008	0.0861474
GOTERM_MF_DIRECT	GO:0008009~chemokine activity	6	2.0979	0.00102987	CXCL14, CCL21, CXCL2, CCL19, CCL5, CXCL12	268	49	16881	7.71292	0.481265	0.029394	1.52257
GOTERM_MF_DIRECT	GO:0004024~alcohol dehydrogenase activity, zinc-dependent	5	1.74825	8.95368e-07	ADH4, ADH1C, ADH6, ADH1B, ADH1A	268	6	16881	52.4907	0.000570187	5.18487e-05	0.00133321
GOTERM_MF_DIRECT	GO:0004745~retinol dehydrogenase activity	5	1.74825	0.000157214	ADH4, ADH1C, HSD17B6, ADH1A, RDH16	268	18	16881	17.4969	0.0953012	0.00587405	0.233839
GOTERM_MF_DIRECT	GO:0008237~metallopeptidase activity	5	1.74825	0.039506	CNDP1, MME, ADAMTS1, ADAMTS2, TMEM27	268	81	16881	3.8882	1	0.49119	45.129
GOTERM_MF_DIRECT	GO:0034875~caffeine oxidase activity	4	1.3986	1.54688e-05	CYP3A4, CYP2C9, CYP2C8, CYP1A2	268	4	16881	62.9888	0.00980531	0.00075769	0.0230308
GOTERM_MF_DIRECT	GO:0004022~alcohol dehydrogenase (NAD) activity	4	1.3986	0.000130651	ADH4, ADH1C, ADH6, ADH1A	268	7	16881	35.9936	0.0798606	0.00518838	0.194365
GOTERM_MF_DIRECT	GO:0042379~chemokine receptor binding	4	1.3986	0.000206597	CCL21, CCL19, CCL5, CXCL12	268	8	16881	31.4944	0.123322	0.00728531	0.307185
GOTERM_MF_DIRECT	GO:0005537~mannose binding	4	1.3986	0.00365453	MBL2, COLEC10, COLEC11, CLEC4M	268	20	16881	12.5978	0.902918	0.0827524	5.30569
GOTERM_MF_DIRECT	GO:0016597~amino acid binding	4	1.3986	0.0048232	TDO2, ASS1, OTC, TAT	268	22	16881	11.4525	0.954032	0.10416	6.94617
GOTERM_MF_DIRECT	GO:0017046~peptide hormone binding	4	1.3986	0.00864433	EDNRB, PTH1R, GCGR, GHR	268	27	16881	9.33167	0.996035	0.173622	12.1268
GOTERM_MF_DIRECT	GO:0004896~cytokine receptor activity	4	1.3986	0.0190189	LIFR, IL7R, GHR, IL13RA2	268	36	16881	6.99876	0.999995	0.31767	24.8679
GOTERM_MF_DIRECT	GO:0051287~NAD binding	4	1.3986	0.0219606	GPD1, ADH4, BDH2, HPGD	268	38	16881	6.6304	0.999999	0.348599	28.1537
GOTERM_MF_DIRECT	GO:0005044~scavenger receptor activity	4	1.3986	0.0401613	MARCO, CD5L, STAB2, CD163	268	48	16881	5.24907	1	0.488038	45.6839
GOTERM_MF_DIRECT	GO:0003707~steroid hormone receptor activity	4	1.3986	0.0587831	AR, NR1I2, NR3C2, NR4A2	268	56	16881	4.4992	1	0.592394	59.4271
GOTERM_MF_DIRECT	GO:0030170~pyridoxal phosphate binding	4	1.3986	0.0613519	ETNPPL, CTH, SDS, TAT	268	57	16881	4.42027	1	0.600133	61.0451
GOTERM_MF_DIRECT	GO:0008236~serine-type peptidase activity	4	1.3986	0.077826	GZMK, C1R, HGFAC, PLG	268	63	16881	3.99929	1	0.666495	70.0734
GOTERM_MF_DIRECT	GO:0030492~hemoglobin binding	3	1.04895	0.00146433	HP, HBB, HPR	268	4	16881	47.2416	0.606811	0.0381477	2.15838
GOTERM_MF_DIRECT	GO:0004064~arylesterase activity	3	1.04895	0.00358485	PON1, CA2, PON3	268	6	16881	31.4944	0.898495	0.0842268	5.20702
GOTERM_MF_DIRECT	GO:0016709~oxidoreductase activity, acting on paired donors, with incorporation or reduction of molecular oxygen, NAD(P)H as one donor, and incorporation of one atom of oxygen	3	1.04895	0.0173291	CYP26A1, CYP2E1, CYP4F2	268	13	16881	14.5359	0.999985	0.310081	22.9176
GOTERM_MF_DIRECT	GO:0004467~long-chain fatty acid-CoA ligase activity	3	1.04895	0.0173291	ACSL1, SLC27A2, SLC27A5	268	13	16881	14.5359	0.999985	0.310081	22.9176
GOTERM_MF_DIRECT	GO:0005520~insulin-like growth factor binding	3	1.04895	0.0322785	IGFALS, IGFBP3, CYR61	268	18	16881	10.4981	1	0.440421	38.6491
GOTERM_MF_DIRECT	GO:0005319~lipid transporter activity	3	1.04895	0.0392675	CFHR4, APOF, CETP	268	20	16881	9.44832	1	0.498258	44.9258
GOTERM_MF_DIRECT	GO:0015347~sodium-independent organic anion transmembrane transporter activity	3	1.04895	0.0429573	SLCO1B3, SLC22A7, SLCO1B1	268	21	16881	8.9984	1	0.503029	47.9927
GOTERM_MF_DIRECT	GO:0000062~fatty-acyl-CoA binding	3	1.04895	0.0811759	GCDH, ALDH6A1, ACADL	268	30	16881	6.29888	1	0.674866	71.6519
GOTERM_MF_DIRECT	GO:0004063~aryldialkylphosphatase activity	2	0.699301	0.031384	PON1, PON3	268	2	16881	62.9888	1	0.440294	37.7992
GOTERM_MF_DIRECT	GO:0018675~(S)-limonene 6-monooxygenase activity	2	0.699301	0.031384	CYP2C19, CYP2C9	268	2	16881	62.9888	1	0.440294	37.7992
GOTERM_MF_DIRECT	GO:0031732~CCR7 chemokine receptor binding	2	0.699301	0.031384	CCL21, CCL19	268	2	16881	62.9888	1	0.440294	37.7992
GOTERM_MF_DIRECT	GO:0052852~very-long-chain-(S)-2-hydroxy-acid oxidase activity	2	0.699301	0.031384	HAO1, HAO2	268	2	16881	62.9888	1	0.440294	37.7992
GOTERM_MF_DIRECT	GO:0052741~(R)-limonene 6-monooxygenase activity	2	0.699301	0.031384	CYP2C19, CYP2C9	268	2	16881	62.9888	1	0.440294	37.7992
GOTERM_MF_DIRECT	GO:0003973~(S)-2-hydroxy-acid oxidase activity	2	0.699301	0.031384	HAO1, HAO2	268	2	16881	62.9888	1	0.440294	37.7992
GOTERM_MF_DIRECT	GO:0052853~long-chain-(S)-2-hydroxy-long-chain-acid oxidase activity	2	0.699301	0.031384	HAO1, HAO2	268	2	16881	62.9888	1	0.440294	37.7992
GOTERM_MF_DIRECT	GO:0070576~vitamin D 24-hydroxylase activity	2	0.699301	0.031384	CYP3A4, CYP1A1	268	2	16881	62.9888	1	0.440294	37.7992
GOTERM_MF_DIRECT	GO:0052854~medium-chain-(S)-2-hydroxy-acid oxidase activity	2	0.699301	0.031384	HAO1, HAO2	268	2	16881	62.9888	1	0.440294	37.7992
GOTERM_MF_DIRECT	GO:0018676~(S)-limonene 7-monooxygenase activity	2	0.699301	0.031384	CYP2C19, CYP2C9	268	2	16881	62.9888	1	0.440294	37.7992
GOTERM_MF_DIRECT	GO:0004304~estrone sulfotransferase activity	2	0.699301	0.031384	SULT2A1, SULT1E1	268	2	16881	62.9888	1	0.440294	37.7992
GOTERM_MF_DIRECT	GO:0052872~tocotrienol omega-hydroxylase activity	2	0.699301	0.031384	CYP2E1, CYP4F2	268	2	16881	62.9888	1	0.440294	37.7992
GOTERM_MF_DIRECT	GO:0047751~cholestenone 5-alpha-reductase activity	2	0.699301	0.046706	SRD5A1, SRD5A2	268	3	16881	41.9925	1	0.524384	50.9448
GOTERM_MF_DIRECT	GO:0102007~acyl-L-homoserine-lactone lactonohydrolase activity	2	0.699301	0.046706	PON1, PON3	268	3	16881	41.9925	1	0.524384	50.9448
GOTERM_MF_DIRECT	GO:0003865~3-oxo-5-alpha-steroid 4-dehydrogenase activity	2	0.699301	0.046706	SRD5A1, SRD5A2	268	3	16881	41.9925	1	0.524384	50.9448
GOTERM_MF_DIRECT	GO:0008431~vitamin E binding	2	0.699301	0.046706	AFM, SEC14L2	268	3	16881	41.9925	1	0.524384	50.9448
GOTERM_MF_DIRECT	GO:0004060~arylamine N-acetyltransferase activity	2	0.699301	0.046706	NAT1, NAT2	268	3	16881	41.9925	1	0.524384	50.9448
GOTERM_MF_DIRECT	GO:0033218~amide binding	2	0.699301	0.046706	SRD5A1, SRD5A2	268	3	16881	41.9925	1	0.524384	50.9448
GOTERM_MF_DIRECT	GO:0005497~androgen binding	2	0.699301	0.0617865	SHBG, AR	268	4	16881	31.4944	1	0.594571	61.3128
GOTERM_MF_DIRECT	GO:0050051~leukotriene-B4 20-monooxygenase activity	2	0.699301	0.0617865	CYP4A11, CYP4F2	268	4	16881	31.4944	1	0.594571	61.3128
GOTERM_MF_DIRECT	GO:0018685~alkane 1-monooxygenase activity	2	0.699301	0.0617865	CYP4A11, CYP4F2	268	4	16881	31.4944	1	0.594571	61.3128
GOTERM_MF_DIRECT	GO:0050294~steroid sulfotransferase activity	2	0.699301	0.0617865	SULT2A1, SULT1E1	268	4	16881	31.4944	1	0.594571	61.3128
GOTERM_MF_DIRECT	GO:0008823~cupric reductase activity	2	0.699301	0.0766294	STEAP3, STEAP4	268	5	16881	25.1955	1	0.668462	69.4899
GOTERM_MF_DIRECT	GO:0032451~demethylase activity	2	0.699301	0.0766294	CYP1A1, CYP1A2	268	5	16881	25.1955	1	0.668462	69.4899
GOTERM_MF_DIRECT	GO:0042609~CD4 receptor binding	2	0.699301	0.0766294	PLSCR4, FYN	268	5	16881	25.1955	1	0.668462	69.4899
GOTERM_MF_DIRECT	GO:0052851~ferric-chelate reductase (NADPH) activity	2	0.699301	0.0766294	STEAP3, STEAP4	268	5	16881	25.1955	1	0.668462	69.4899
GOTERM_MF_DIRECT	GO:0004499~N,N-dimethylaniline monooxygenase activity	2	0.699301	0.0912383	FMO2, FMO3	268	6	16881	20.9963	1	0.711696	75.939
GOTERM_MF_DIRECT	GO:0015245~fatty acid transporter activity	2	0.699301	0.0912383	SLC27A2, SLC27A5	268	6	16881	20.9963	1	0.711696	75.939

## Sheet: BP-up
Category	Term	Count	%	PValue	Genes	List Total	Pop Hits	Pop Total	Fold Enrichment	Bonferroni	Benjamini	FDR
GOTERM_BP_DIRECT	GO:0051301~cell division	34	22.2222	5.07653e-25	CKS1B, NEK2, AURKA, PTTG1, CCNE2, FAM83D, CDCA8, SAC3D1, NCAPG, OIP5, CCNA2, CDCA5, HELLS, CDCA3, KIF14, CDK1, CDC6, KIF11, NUF2, TPX2, CENPF, KIF18B, NDC80, CDC20, BIRC5, TACC3, UBE2C, CCNB1, CCNB2, MAD2L1, ZWINT, CKS2, BUB1B, UBE2S	147	350	16792	11.0968	4.8887e-22	4.8887e-22	7.98223e-22
GOTERM_BP_DIRECT	GO:0007067~mitotic nuclear division	27	17.6471	5.80278e-21	NEK2, ANLN, AURKA, AURKB, PTTG1, CEP55, FAM83D, OIP5, SAC3D1, CCNA2, CDCA5, HELLS, ASPM, CDCA3, CDC6, CDK1, KIF11, KIF15, TPX2, NUF2, CENPF, NDC80, BIRC5, CDC20, PBK, CCNB2, BUB1B	147	248	16792	12.4365	5.58808e-18	2.79404e-18	9.12417e-18
GOTERM_BP_DIRECT	GO:0000082~G1/S transition of mitotic cell cycle	13	8.49673	8.17256e-11	CDC6, CDK1, MCM2, CDKN3, MCM3, TRIM71, MCM6, PRIM1, CCNE2, TYMS, POLE2, RRM2, CDCA5	147	102	16792	14.5589	7.87018e-08	2.62339e-08	1.28504e-07
GOTERM_BP_DIRECT	GO:0007062~sister chromatid cohesion	12	7.84314	1.47772e-09	CENPM, CDCA8, MAD2L1, ZWINT, NUF2, CENPF, BUB1B, BIRC5, NDC80, CDC20, AURKB, CDCA5	147	103	16792	13.3085	1.42305e-06	3.55762e-07	2.32354e-06
GOTERM_BP_DIRECT	GO:0031145~anaphase-promoting complex-dependent catabolic process	10	6.53595	2.71917e-08	CCNB1, CDK1, MAD2L1, BUB1B, AURKA, CDC20, PTTG1, AURKB, UBE2C, UBE2S	147	79	16792	14.4597	2.61853e-05	5.23711e-06	4.27556e-05
GOTERM_BP_DIRECT	GO:0006260~DNA replication	12	7.84314	1.09005e-07	CDK1, CDC6, RFC4, POLE2, DTL, RRM2, KIAA0101, MCM2, MCM3, RNASEH2A, FEN1, MCM6	147	155	16792	8.84371	0.000104967	1.74952e-05	0.000171398
GOTERM_BP_DIRECT	GO:0000281~mitotic cytokinesis	7	4.57516	1.56974e-07	KIF23, KIF4A, NUSAP1, ANLN, CEP55, RACGAP1, KIF20A	147	29	16792	27.5731	0.000151154	2.15949e-05	0.000246822
GOTERM_BP_DIRECT	GO:0006270~DNA replication initiation	7	4.57516	2.93096e-07	PRIM1, CCNE2, CDC6, POLE2, MCM2, MCM3, MCM6	147	32	16792	24.9881	0.000282212	3.52808e-05	0.000460857
GOTERM_BP_DIRECT	GO:0000086~G2/M transition of mitotic cell cycle	11	7.18954	3.24059e-07	CCNB1, CDK1, CCNB2, NEK2, FOXM1, TPX2, AURKA, BIRC5, TUBG1, MELK, HMMR	147	137	16792	9.17186	0.000312021	3.46738e-05	0.000509543
GOTERM_BP_DIRECT	GO:0008283~cell proliferation	16	10.4575	7.12887e-07	STIL, CKS1B, CDK1, MKI67, DLGAP5, E2F8, KIF15, TPX2, CENPF, AURKB, TACC3, FAM83D, TYMS, CKS2, BUB1B, MELK	147	366	16792	4.99372	0.000686274	6.86486e-05	0.00112092
GOTERM_BP_DIRECT	GO:0007059~chromosome segregation	8	5.22876	2.02362e-06	KIF11, HJURP, OIP5, NEK2, NUF2, CENPF, NDC80, TOP2A	147	68	16792	13.439	0.00194685	0.000177143	0.00318184
GOTERM_BP_DIRECT	GO:0000070~mitotic sister chromatid segregation	6	3.92157	2.14226e-06	MAD2L1, NEK2, ZWINT, NUSAP1, KIF18B, NDC80	147	25	16792	27.4155	0.00206087	0.000171902	0.00336839
GOTERM_BP_DIRECT	GO:0007052~mitotic spindle organization	6	3.92157	5.54836e-06	CCNB1, STIL, KIF11, TTK, AURKA, NDC80	147	30	16792	22.8463	0.00532884	0.000410922	0.00872377
GOTERM_BP_DIRECT	GO:0007018~microtubule-based movement	8	5.22876	6.60645e-06	KIF23, KIF14, KIF4A, KIF11, KIF15, KIF18B, RACGAP1, KIF20A	147	81	16792	11.2821	0.00634184	0.000454328	0.0103873
GOTERM_BP_DIRECT	GO:0007051~spindle organization	5	3.26797	9.20232e-06	KIF11, TTK, AURKA, AURKB, ASPM	147	16	16792	35.6973	0.00882273	0.000590617	0.0144685
GOTERM_BP_DIRECT	GO:0032467~positive regulation of cytokinesis	6	3.92157	1.61605e-05	KIF23, KIF14, CDC6, AURKB, RACGAP1, ECT2	147	37	16792	18.524	0.0154422	0.000972196	0.0254074
GOTERM_BP_DIRECT	GO:0051256~mitotic spindle midzone assembly	4	2.61438	3.4925e-05	KIF23, KIF4A, AURKB, RACGAP1	147	8	16792	57.1156	0.033074	0.00197648	0.0549012
GOTERM_BP_DIRECT	GO:0042787~protein ubiquitination involved in ubiquitin-dependent protein catabolic process	9	5.88235	5.76353e-05	CCNB1, CDK1, MAD2L1, BUB1B, AURKA, CDC20, PTTG1, AURKB, UBE2C	147	153	16792	6.71949	0.0539922	0.00307883	0.0905861
GOTERM_BP_DIRECT	GO:0034501~protein localization to kinetochore	4	2.61438	7.38881e-05	CDK1, TTK, BUB1B, AURKB	147	10	16792	45.6925	0.0686843	0.0037381	0.116117
GOTERM_BP_DIRECT	GO:0007080~mitotic metaphase plate congression	5	3.26797	0.000289781	KIF14, CCNB1, CDCA8, CEP55, CDCA5	147	37	16792	15.4367	0.243536	0.0138581	0.454675
GOTERM_BP_DIRECT	GO:0000079~regulation of cyclin-dependent protein serine/threonine kinase activity	5	3.26797	0.000356059	CCNE2, CDC6, SFN, CDKN3, CCNA2	147	39	16792	14.645	0.290323	0.0161981	0.558394
GOTERM_BP_DIRECT	GO:0051436~negative regulation of ubiquitin-protein ligase activity involved in mitotic cell cycle	6	3.92157	0.000380858	CCNB1, CDK1, MAD2L1, BUB1B, CDC20, UBE2C	147	71	16792	9.65335	0.307077	0.0165361	0.597177
GOTERM_BP_DIRECT	GO:0051437~positive regulation of ubiquitin-protein ligase activity involved in regulation of mitotic cell cycle transition	6	3.92157	0.000521978	CCNB1, CDK1, MAD2L1, BUB1B, CDC20, UBE2C	147	76	16792	9.01826	0.395163	0.0216235	0.8176
GOTERM_BP_DIRECT	GO:0007049~cell cycle	9	5.88235	0.000626565	CKS1B, HJURP, GMNN, FOXM1, AURKA, CDC20, MCM2, AURKB, CDKN3	147	217	16792	4.7377	0.453145	0.0248352	0.980666
GOTERM_BP_DIRECT	GO:0007094~mitotic spindle assembly checkpoint	4	2.61438	0.000658552	MAD2L1, CENPF, TTK, BUB1B	147	20	16792	22.8463	0.469743	0.0250565	1.03049
GOTERM_BP_DIRECT	GO:0051726~regulation of cell cycle	7	4.57516	0.000750272	CCNB1, CCNE2, CCNB2, DTL, FOXM1, KIAA0101, CENPF	147	124	16792	6.44854	0.514601	0.0274165	1.17322
GOTERM_BP_DIRECT	GO:0000910~cytokinesis	5	3.26797	0.000792854	KIF23, PRC1, BIRC5, ECT2, KIF20A	147	48	16792	11.8991	0.534117	0.0278933	1.23942
GOTERM_BP_DIRECT	GO:0051439~regulation of ubiquitin-protein ligase activity involved in mitotic cell cycle	4	2.61438	0.00100372	CCNB1, CDK1, CDC20, UBE2C	147	23	16792	19.8663	0.619803	0.0339485	1.56662
GOTERM_BP_DIRECT	GO:0000083~regulation of transcription involved in G1/S transition of mitotic cell cycle	4	2.61438	0.00100372	CDK1, CDC6, TYMS, RRM2	147	23	16792	19.8663	0.619803	0.0339485	1.56662
GOTERM_BP_DIRECT	GO:0031536~positive regulation of exit from mitosis	3	1.96078	0.00110073	BIRC5, UBE2C, CDCA5	147	6	16792	57.1156	0.653749	0.0359114	1.71681
GOTERM_BP_DIRECT	GO:0006259~DNA metabolic process	4	2.61438	0.00144572	MKI67, NME1, KPNA2, TK1	147	26	16792	17.574	0.75173	0.0453794	2.24919
GOTERM_BP_DIRECT	GO:0051988~regulation of attachment of spindle microtubules to kinetochore	3	1.96078	0.00153224	NEK2, RACGAP1, ECT2	147	7	16792	48.9563	0.771605	0.046518	2.38227
GOTERM_BP_DIRECT	GO:1904668~positive regulation of ubiquitin protein ligase activity	3	1.96078	0.00259686	CDC20, UBE2C, UBE2S	147	9	16792	38.0771	0.918245	0.0752675	4.0061
GOTERM_BP_DIRECT	GO:0007093~mitotic cell cycle checkpoint	4	2.61438	0.00265498	MAD2L1, ZWINT, TTK, BUB1B	147	32	16792	14.2789	0.922706	0.0746472	4.09402
GOTERM_BP_DIRECT	GO:0000722~telomere maintenance via recombination	4	2.61438	0.00265498	PRIM1, RFC4, POLE2, FEN1	147	32	16792	14.2789	0.922706	0.0746472	4.09402
GOTERM_BP_DIRECT	GO:0006268~DNA unwinding involved in DNA replication	3	1.96078	0.0032276	MCM2, TOP2A, MCM6	147	10	16792	34.2694	0.955542	0.0874978	4.95618
GOTERM_BP_DIRECT	GO:0006461~protein complex assembly	6	3.92157	0.00343612	CCNB1, CDK1, CLGN, GMNN, VIL1, LAMC1	147	116	16792	5.90852	0.963654	0.0903589	5.26833
GOTERM_BP_DIRECT	GO:0090307~mitotic spindle assembly	4	2.61438	0.0037263	KIF11, NEK2, TPX2, BIRC5	147	36	16792	12.6924	0.972543	0.0950402	5.70113
GOTERM_BP_DIRECT	GO:0016477~cell migration	7	4.57516	0.00396893	FAM83D, CDK1, CTHRC1, EFNA1, CD24, LAMC1, MDK	147	172	16792	4.64895	0.978283	0.0983284	6.06158
GOTERM_BP_DIRECT	GO:0006281~DNA repair	8	5.22876	0.00450789	CDK1, RAD51AP1, POLE2, MSH2, FOXM1, PTTG1, UBE2T, FEN1	147	235	16792	3.88872	0.987105	0.108186	6.85765
GOTERM_BP_DIRECT	GO:0051310~metaphase plate congression	3	1.96078	0.00468014	FAM83D, CENPF, NDC80	147	12	16792	28.5578	0.989084	0.109378	7.11075
GOTERM_BP_DIRECT	GO:0006890~retrograde vesicle-mediated transport, Golgi to ER	5	3.26797	0.00567754	KIF23, KIF4A, KIF11, KIF15, RACGAP1	147	82	16792	6.96532	0.995843	0.128096	8.56362
GOTERM_BP_DIRECT	GO:0006271~DNA strand elongation involved in DNA replication	3	1.96078	0.00731964	GINS1, PRIM1, RFC4	147	15	16792	22.8463	0.999154	0.158488	10.9093
GOTERM_BP_DIRECT	GO:0007076~mitotic chromosome condensation	3	1.96078	0.00731964	NCAPG, NUSAP1, CDCA5	147	15	16792	22.8463	0.999154	0.158488	10.9093
GOTERM_BP_DIRECT	GO:0019886~antigen processing and presentation of exogenous peptide antigen via MHC class II	5	3.26797	0.00848671	KIF23, KIF4A, KIF11, KIF15, RACGAP1	147	92	16792	6.20822	0.999727	0.17751	12.5421
GOTERM_BP_DIRECT	GO:0048146~positive regulation of fibroblast proliferation	4	2.61438	0.0115566	CCNB1, CDC6, CCNA2, ANXA2	147	54	16792	8.46158	0.999986	0.229196	16.7041
GOTERM_BP_DIRECT	GO:0021987~cerebral cortex development	4	2.61438	0.0127541	KIF14, TACC3, MDK, ASPM	147	56	16792	8.15938	0.999996	0.244923	18.2768
GOTERM_BP_DIRECT	GO:0070301~cellular response to hydrogen peroxide	4	2.61438	0.0133785	LCN2, CDK1, EZH2, ECT2	147	57	16792	8.01623	0.999998	0.250412	19.0857
GOTERM_BP_DIRECT	GO:0006977~DNA damage response, signal transduction by p53 class mediator resulting in cell cycle arrest	4	2.61438	0.0167591	CCNB1, CDK1, AURKA, SFN	147	62	16792	7.36976	1	0.297999	23.3369
GOTERM_BP_DIRECT	GO:0000022~mitotic spindle elongation	2	1.30719	0.0173141	KIF23, PRC1	147	2	16792	114.231	1	0.300831	24.0145
GOTERM_BP_DIRECT	GO:0016488~farnesol catabolic process	2	1.30719	0.0173141	AKR1C3, AKR1B10	147	2	16792	114.231	1	0.300831	24.0145
GOTERM_BP_DIRECT	GO:0000915~actomyosin contractile ring assembly	2	1.30719	0.0173141	KIF23, RACGAP1	147	2	16792	114.231	1	0.300831	24.0145
GOTERM_BP_DIRECT	GO:0030574~collagen catabolic process	4	2.61438	0.0182329	COL4A1, COL15A1, COL2A1, MMP12	147	64	16792	7.13946	1	0.308695	25.124
GOTERM_BP_DIRECT	GO:0045737~positive regulation of cyclin-dependent protein serine/threonine kinase activity	3	1.96078	0.0182834	CKS1B, CDC6, CKS2	147	24	16792	14.2789	1	0.30417	25.1845
GOTERM_BP_DIRECT	GO:0006302~double-strand break repair	4	2.61438	0.0197767	MSH2, CDCA5, FEN1, TRIP13	147	66	16792	6.92311	1	0.319356	26.954
GOTERM_BP_DIRECT	GO:0071897~DNA biosynthetic process	3	1.96078	0.0212877	TYMS, CENPF, TK1	147	26	16792	13.1805	1	0.333891	28.7045
GOTERM_BP_DIRECT	GO:0070979~protein K11-linked ubiquitination	3	1.96078	0.0228614	UBE2C, UBE2S, UBE2T	147	27	16792	12.6924	1	0.348377	30.4859
GOTERM_BP_DIRECT	GO:0000226~microtubule cytoskeleton organization	4	2.61438	0.0239426	CDK1, BIRC5, TUBG1, TACC3	147	71	16792	6.43557	1	0.356173	31.6856
GOTERM_BP_DIRECT	GO:0045931~positive regulation of mitotic cell cycle	3	1.96078	0.0244816	CCNB1, CDK1, BIRC5	147	28	16792	12.2391	1	0.357264	32.2763
GOTERM_BP_DIRECT	GO:0097421~liver regeneration	3	1.96078	0.0261474	TYMS, EZH2, AURKA	147	29	16792	11.817	1	0.371179	34.072
GOTERM_BP_DIRECT	GO:0043161~proteasome-mediated ubiquitin-dependent protein catabolic process	6	3.92157	0.0323268	KIF14, CDK1, MAD2L1, BUB1B, CDC20, UBE2C	147	203	16792	3.37629	1	0.431691	40.3513
GOTERM_BP_DIRECT	GO:0046683~response to organophosphorus	2	1.30719	0.0343305	TYMS, TRIM16	147	4	16792	57.1156	1	0.445781	42.264
GOTERM_BP_DIRECT	GO:0043137~DNA replication, removal of RNA primer	2	1.30719	0.0343305	RNASEH2A, FEN1	147	4	16792	57.1156	1	0.445781	42.264
GOTERM_BP_DIRECT	GO:0046602~regulation of mitotic centrosome separation	2	1.30719	0.0343305	KIF11, NEK2	147	4	16792	57.1156	1	0.445781	42.264
GOTERM_BP_DIRECT	GO:0031577~spindle checkpoint	2	1.30719	0.0343305	BIRC5, AURKB	147	4	16792	57.1156	1	0.445781	42.264
GOTERM_BP_DIRECT	GO:0007091~metaphase/anaphase transition of mitotic cell cycle	2	1.30719	0.0343305	BUB1B, TACC3	147	4	16792	57.1156	1	0.445781	42.264
GOTERM_BP_DIRECT	GO:0044772~mitotic cell cycle phase transition	2	1.30719	0.0343305	CKS1B, CKS2	147	4	16792	57.1156	1	0.445781	42.264
GOTERM_BP_DIRECT	GO:0019985~translesion synthesis	3	1.96078	0.0390096	RFC4, DTL, KIAA0101	147	36	16792	9.51927	1	0.483493	46.5093
GOTERM_BP_DIRECT	GO:0007100~mitotic centrosome separation	2	1.30719	0.0427287	KIF11, AURKA	147	5	16792	45.6925	1	0.509709	49.6732
GOTERM_BP_DIRECT	GO:0035519~protein K29-linked ubiquitination	2	1.30719	0.0427287	UBE2S, UBE2T	147	5	16792	45.6925	1	0.509709	49.6732
GOTERM_BP_DIRECT	GO:0061743~motor learning	2	1.30719	0.0427287	DKK1, GPR88	147	5	16792	45.6925	1	0.509709	49.6732
GOTERM_BP_DIRECT	GO:0044314~protein K27-linked ubiquitination	2	1.30719	0.0427287	UBE2S, UBE2T	147	5	16792	45.6925	1	0.509709	49.6732
GOTERM_BP_DIRECT	GO:0009157~deoxyribonucleoside monophosphate biosynthetic process	2	1.30719	0.0427287	TYMS, TK1	147	5	16792	45.6925	1	0.509709	49.6732
GOTERM_BP_DIRECT	GO:0010994~free ubiquitin chain polymerization	2	1.30719	0.0427287	UBE2C, UBE2S	147	5	16792	45.6925	1	0.509709	49.6732
GOTERM_BP_DIRECT	GO:0000212~meiotic spindle organization	2	1.30719	0.0427287	AURKA, TUBG1	147	5	16792	45.6925	1	0.509709	49.6732
GOTERM_BP_DIRECT	GO:0034446~substrate adhesion-dependent cell spreading	3	1.96078	0.0430452	KIF14, EFNA1, LAMC1	147	38	16792	9.01826	1	0.506477	49.9342
GOTERM_BP_DIRECT	GO:0045184~establishment of protein localization	3	1.96078	0.0472291	KIF14, SMYD3, CEP55	147	40	16792	8.56735	1	0.534099	53.2674
GOTERM_BP_DIRECT	GO:0007346~regulation of mitotic cell cycle	3	1.96078	0.0472291	CKS1B, CKS2, BIRC5	147	40	16792	8.56735	1	0.534099	53.2674
GOTERM_BP_DIRECT	GO:0032873~negative regulation of stress-activated MAPK cascade	2	1.30719	0.0510543	FOXM1, PBK	147	6	16792	38.0771	1	0.556894	56.1319
GOTERM_BP_DIRECT	GO:0021695~cerebellar cortex development	2	1.30719	0.0510543	KIF14, EZH2	147	6	16792	38.0771	1	0.556894	56.1319
GOTERM_BP_DIRECT	GO:0034080~CENP-A containing nucleosome assembly	3	1.96078	0.0537693	CENPM, HJURP, OIP5	147	43	16792	7.96963	1	0.570367	58.0644
GOTERM_BP_DIRECT	GO:0007077~mitotic nuclear envelope disassembly	3	1.96078	0.0560168	CCNB1, CDK1, CCNB2	147	44	16792	7.7885	1	0.57996	59.6035
GOTERM_BP_DIRECT	GO:0032147~activation of protein kinase activity	3	1.96078	0.0582968	KIF14, TPX2, ECT2	147	45	16792	7.61542	1	0.589298	61.1107
GOTERM_BP_DIRECT	GO:0090267~positive regulation of mitotic cell cycle spindle assembly checkpoint	2	1.30719	0.0593079	MAD2L1, NDC80	147	7	16792	32.6375	1	0.590197	61.7621
GOTERM_BP_DIRECT	GO:0032466~negative regulation of cytokinesis	2	1.30719	0.0593079	E2F8, AURKB	147	7	16792	32.6375	1	0.590197	61.7621
GOTERM_BP_DIRECT	GO:0031100~organ regeneration	3	1.96078	0.0629514	CDK1, MKI67, CCNA2	147	47	16792	7.29136	1	0.607235	64.0256
GOTERM_BP_DIRECT	GO:0046777~protein autophosphorylation	5	3.26797	0.0638708	NEK2, TTK, AURKA, AURKB, MELK	147	172	16792	3.32068	1	0.607297	64.5766
GOTERM_BP_DIRECT	GO:0044598~doxorubicin metabolic process	2	1.30719	0.0674903	AKR1C3, AKR1B10	147	8	16792	28.5578	1	0.622891	66.6699
GOTERM_BP_DIRECT	GO:0044597~daunorubicin metabolic process	2	1.30719	0.0674903	AKR1C3, AKR1B10	147	8	16792	28.5578	1	0.622891	66.6699
GOTERM_BP_DIRECT	GO:0060236~regulation of mitotic spindle organization	2	1.30719	0.0674903	TPX2, TACC3	147	8	16792	28.5578	1	0.622891	66.6699
GOTERM_BP_DIRECT	GO:0051983~regulation of chromosome segregation	2	1.30719	0.0674903	MKI67, AURKB	147	8	16792	28.5578	1	0.622891	66.6699
GOTERM_BP_DIRECT	GO:0085020~protein K6-linked ubiquitination	2	1.30719	0.0674903	UBE2S, UBE2T	147	8	16792	28.5578	1	0.622891	66.6699
GOTERM_BP_DIRECT	GO:0030903~notochord development	2	1.30719	0.075602	STIL, COL2A1	147	9	16792	25.3847	1	0.660908	70.9481
GOTERM_BP_DIRECT	GO:0030071~regulation of mitotic metaphase/anaphase transition	2	1.30719	0.075602	CDC6, UBE2C	147	9	16792	25.3847	1	0.660908	70.9481
GOTERM_BP_DIRECT	GO:0010389~regulation of G2/M transition of mitotic cell cycle	2	1.30719	0.075602	KIF14, CENPF	147	9	16792	25.3847	1	0.660908	70.9481
GOTERM_BP_DIRECT	GO:0008608~attachment of spindle microtubules to kinetochore	2	1.30719	0.075602	NDC80, AURKB	147	9	16792	25.3847	1	0.660908	70.9481
GOTERM_BP_DIRECT	GO:0042448~progesterone metabolic process	2	1.30719	0.075602	AKR1C3, AFP	147	9	16792	25.3847	1	0.660908	70.9481
GOTERM_BP_DIRECT	GO:0045893~positive regulation of transcription, DNA-templated	9	5.88235	0.0806716	CKS1B, ILF2, FOXM1, CKS2, ATAD2, TRIM16, CCNA2, MDK, ZIC2	147	515	16792	1.99628	1	0.68045	73.3547
GOTERM_BP_DIRECT	GO:0016925~protein sumoylation	4	2.61438	0.0820519	CDCA8, BIRC5, AURKB, TOP2A	147	117	16792	3.90534	1	0.681806	73.9768
GOTERM_BP_DIRECT	GO:0007019~microtubule depolymerization	2	1.30719	0.0836436	KIF14, KIF18B	147	10	16792	22.8463	1	0.684091	74.6773
GOTERM_BP_DIRECT	GO:0055015~ventricular cardiac muscle cell development	2	1.30719	0.0836436	CCNB1, CDK1	147	10	16792	22.8463	1	0.684091	74.6773
GOTERM_BP_DIRECT	GO:0021766~hippocampus development	3	1.96078	0.0853209	KIF14, NME1, EZH2	147	56	16792	6.11953	1	0.686693	75.3964
GOTERM_BP_DIRECT	GO:0032091~negative regulation of protein binding	3	1.96078	0.087937	DKK1, AURKA, AURKB	147	57	16792	6.01217	1	0.693296	76.4799
GOTERM_BP_DIRECT	GO:0014075~response to amine	2	1.30719	0.0916157	CDK1, NME1	147	11	16792	20.7693	1	0.70404	77.928
GOTERM_BP_DIRECT	GO:1901796~regulation of signal transduction by p53 class mediator	4	2.61438	0.0937383	RFC4, TPX2, AURKA, AURKB	147	124	16792	3.68488	1	0.707993	78.7252
GOTERM_BP_DIRECT	GO:0001523~retinoid metabolic process	3	1.96078	0.0986334	AKR1C3, GPC3, AKR1B10	147	61	16792	5.61793	1	0.722536	80.462
GOTERM_BP_DIRECT	GO:0010458~exit from mitosis	2	1.30719	0.0995189	UBE2C, UBE2S	147	12	16792	19.0385	1	0.721355	80.7616

## Sheet: CC-up
Category	Term	Count	%	PValue	Genes	List Total	Pop Hits	Pop Total	Fold Enrichment	Bonferroni	Benjamini	FDR
GOTERM_CC_DIRECT	GO:0005737~cytoplasm	79	51.634	4.00403e-10	STIL, CTHRC1, ENAH, PRC1, TUFT1, TUBB2A, EZH2, TTK, PTTG1, PSPH, GPR88, ZIC2, FAM83D, AKR1C3, OIP5, ROBO1, TUBG1, NQO1, TOP2A, CCNA2, CDCA5, ASPM, CDK1, CDC6, KIF11, DTL, VIL1, NUSAP1, MCM2, RNASEH2A, UBE2C, TACC3, ECT2, NME1, RRM2, ZWINT, BUB1B, HSPB1, EPS8L3, KPNA2, UBE2S, UBE2T, KIF4A, NEK2, FOXM1, KIAA0101, MAGEA1, TRIM16, IGF2BP3, SFN, RRAGD, MDK, TYMS, PEG10, SAC3D1, HJURP, NCAPG, PAFAH1B3,…	148	5222	18224	1.86283	8.32838e-08	2.77613e-08	5.05086e-07
GOTERM_CC_DIRECT	GO:0005634~nucleus	75	49.0196	1.14798e-07	KIF23, PRC1, TUBB2A, E2F8, EZH2, AURKA, PTTG1, AURKB, GPR88, ZIC2, APOBEC3B, AKR1C3, CCNE2, CDCA8, OIP5, H2AFZ, TOP2A, CDCA5, CCNA2, ASPM, KIF14, CDK1, CDC6, DTL, TPX2, NUSAP1, MCM2, PBK, MCM3, ECT2, MCM6, MAD2L1, NME1, ZWINT, RRM2, HSPB1, KPNA2, UBE2T, MELK, NEK2, FOXM1, MAGEA1, KIAA0101, IGF2BP3, SFN, RRAGD, TYMS, PEG10, HJURP, NCAPG, FEN1, HELLS, SSX1, TRIP13, GINS1, RBM24, S100P, RAD51AP1, MK…	148	5415	18224	1.70547	2.38777e-05	2.6531e-06	0.000144811
GOTERM_CC_DIRECT	GO:0005829~cytosol	58	37.9085	3.3753e-09	KIF23, STIL, ENAH, PRC1, AURKA, PTTG1, AURKB, PSPH, AKR1C3, CCNE2, CDCA8, TP53I3, TUBG1, NQO1, CDCA5, CDCA3, KIF14, CDK1, CDC6, KIF11, KIF15, TPX2, UBE2C, ECT2, MAD2L1, NME1, ZWINT, RRM2, AKR1B10, HSPB1, BUB1B, KPNA2, KIF4A, NEK2, SFN, IGF2BP3, RRAGD, TK1, HMMR, TYMS, NCAPG, PAFAH1B3, SULT1C2, CENPM, GMNN, NUF2, FDPS, CENPF, NDC80, CDC20, BIRC5, RACGAP1, ANXA2, LCN2, CCNB1, CCNB2, DUSP9, FABP5	148	3315	18224	2.1544	7.02062e-07	1.1701e-07	4.25775e-06
GOTERM_CC_DIRECT	GO:0005654~nucleoplasm	53	34.6405	1.35827e-09	KIF23, PRC1, EZH2, AURKA, AURKB, PRIM1, CCNE2, CDCA8, OIP5, TOP2A, CDCA5, CCNA2, CDC6, CDK1, DTL, VIL1, TPX2, MCM2, UBE2C, RNASEH2A, MCM3, MCM6, RFC4, RRM2, KPNA2, UBE2T, CKS1B, KIF4A, FOXM1, KIAA0101, ANLN, SF3B4, TYMS, POLE2, HJURP, FEN1, GINS1, CENPM, RAD51AP1, MSH2, GMNN, FDPS, SMYD3, ATAD2, CENPF, BIRC5, CDC20, RACGAP1, CCNB1, CCNB2, ILF2, FABP5, KIF20A	148	2784	18224	2.34417	2.82519e-07	5.65039e-08	1.71338e-06
GOTERM_CC_DIRECT	GO:0070062~extracellular exosome	31	20.2614	0.0626201	EFNA1, TUBB2A, SPINK1, PLVAP, SFN, AKR1C3, TP53I3, GPC3, PAFAH1B3, H2AFZ, SULT1C2, NQO1, ACSL4, SPP1, CDK1, S100P, VIL1, COL15A1, ATAD2, RACGAP1, SERPINI1, ANXA2, PCOLCE2, LCN2, NME1, AKR1B10, MEP1A, HSPB1, NEU1, LAMC1, FABP5	148	2811	18224	1.35795	0.999999	0.311768	55.7685
GOTERM_CC_DIRECT	GO:0016020~membrane	29	18.9542	0.00939099	KIF4A, EFNA1, TTK, CEP55, HMMR, PRIM1, NCAPG, PAFAH1B3, CD24, ACSL4, FEN1, LAPTM4B, KIF14, CDK1, KIF11, MKI67, MSH2, KIF15, NUF2, NDC80, MCM3, ANXA2, CCNB1, CCNB2, ILF2, NME1, NEU1, KPNA2, MELK	148	2200	18224	1.62314	0.859501	0.0676913	11.2211
GOTERM_CC_DIRECT	GO:0030496~midbody	17	11.1111	6.85071e-15	KIF14, KIF23, CDK1, KIF4A, PRC1, NEK2, CENPF, BIRC5, AURKA, AURKB, CEP55, RACGAP1, ECT2, ANXA2, CDCA8, ASPM, KIF20A	148	129	18224	16.2271	1.43174e-12	1.43174e-12	8.68194e-12
GOTERM_CC_DIRECT	GO:0005813~centrosome	16	10.4575	1.88561e-06	KIF23, STIL, CDK1, NEK2, DTL, KIF15, CENPF, AURKA, CDC20, CEP55, MCM3, CCNB1, CCNB2, NME1, NCAPG, TUBG1	148	426	18224	4.62479	0.000392131	3.01694e-05	0.00237857
GOTERM_CC_DIRECT	GO:0005819~spindle	15	9.80392	9.52836e-13	KIF23, KIF11, PRC1, KIF15, TPX2, NUSAP1, CENPF, TTK, BIRC5, AURKA, CDC20, AURKB, SAC3D1, HSPB1, KIF20A	148	121	18224	15.2647	1.98181e-10	9.90905e-11	1.20189e-09
GOTERM_CC_DIRECT	GO:0005874~microtubule	15	9.80392	2.30558e-07	KIF14, KIF23, KIF4A, KIF11, NEK2, TUBB2A, KIF15, TPX2, NUSAP1, KIF18B, BIRC5, AURKA, RACGAP1, TUBG1, KIF20A	148	311	18224	5.93899	4.79549e-05	4.7956e-06	0.000290835
GOTERM_CC_DIRECT	GO:0048471~perinuclear region of cytoplasm	12	7.84314	0.0119876	MAD2L1, NME1, KIAA0101, CENPF, BUB1B, AURKA, CDC20, PLVAP, MCM3, CDKN3, SPP1, ANXA2	148	621	18224	2.37942	0.918609	0.0828641	14.1124
GOTERM_CC_DIRECT	GO:0000775~chromosome, centromeric region	10	6.53595	7.31082e-10	CDCA8, MKI67, HJURP, OIP5, NUF2, CENPF, BIRC5, NDC80, CDCA5, HELLS	148	57	18224	21.6027	1.52065e-07	3.80163e-08	9.22218e-07
GOTERM_CC_DIRECT	GO:0000922~spindle pole	10	6.53595	2.42884e-07	CCNB1, CDC6, KIF11, MAD2L1, PRC1, NEK2, TPX2, CENPF, CDC20, TACC3	148	109	18224	11.2968	5.05186e-05	4.59271e-06	0.000306384
GOTERM_CC_DIRECT	GO:0000777~condensed chromosome kinetochore	9	5.88235	5.05129e-07	CENPM, MAD2L1, HJURP, NEK2, ZWINT, NUF2, BUB1B, BIRC5, NDC80	148	87	18224	12.7381	0.000105061	8.75553e-06	0.000637189
GOTERM_CC_DIRECT	GO:0005876~spindle microtubule	8	5.22876	5.74605e-08	CDK1, KIF4A, KIF11, PRC1, NUSAP1, AURKA, BIRC5, AURKB	148	44	18224	22.3882	1.19517e-05	1.49397e-06	7.24831e-05
GOTERM_CC_DIRECT	GO:0000776~kinetochore	8	5.22876	4.06561e-06	MAD2L1, NEK2, ZWINT, CENPF, TTK, BUB1B, NDC80, AURKB	148	81	18224	12.1615	0.000845291	6.04016e-05	0.00512841
GOTERM_CC_DIRECT	GO:0051233~spindle midzone	7	4.57516	6.18649e-09	KIF14, CDC6, CDCA8, BUB1B, AURKA, AURKB, RACGAP1	148	19	18224	45.3656	1.28679e-06	1.83827e-07	7.8039e-06
GOTERM_CC_DIRECT	GO:0072686~mitotic spindle	6	3.92157	1.89167e-05	KIF23, CDK1, MAD2L1, AURKA, RACGAP1, ECT2	148	41	18224	18.0198	0.00392699	0.00024589	0.0238598
GOTERM_CC_DIRECT	GO:0005871~kinesin complex	6	3.92157	6.70215e-05	KIF23, KIF14, KIF4A, KIF11, KIF18B, KIF20A	148	53	18224	13.9398	0.0138442	0.00081972	0.0845109
GOTERM_CC_DIRECT	GO:0005814~centriole	6	3.92157	0.00222763	STIL, AURKA, BIRC5, TUBG1, CEP55, TOP2A	148	113	18224	6.53815	0.37115	0.0218466	2.77396
GOTERM_CC_DIRECT	GO:0000784~nuclear chromosome, telomeric region	6	3.92157	0.00407466	CDK1, MSH2, MCM2, MCM3, FEN1, MCM6	148	130	18224	5.68316	0.572269	0.0333999	5.02006
GOTERM_CC_DIRECT	GO:0015630~microtubule cytoskeleton	6	3.92157	0.00508311	CCNB2, PRC1, TPX2, AURKA, MCM2, TACC3	148	137	18224	5.39278	0.653539	0.0399487	6.22614
GOTERM_CC_DIRECT	GO:0031012~extracellular matrix	6	3.92157	0.0918589	COL4A1, COL15A1, HSPB1, COL2A1, LAMC1, ANXA2	148	296	18224	2.49598	1	0.394105	70.3429
GOTERM_CC_DIRECT	GO:0032133~chromosome passenger complex	4	2.61438	5.08178e-06	CDCA8, AURKA, BIRC5, AURKB	148	5	18224	98.5081	0.00105645	7.0465e-05	0.00641019
GOTERM_CC_DIRECT	GO:0005680~anaphase-promoting complex	4	2.61438	0.000808978	BUB1B, CDC20, UBE2C, UBE2S	148	23	18224	21.4148	0.15493	0.00882063	1.0157
GOTERM_CC_DIRECT	GO:0045171~intercellular bridge	4	2.61438	0.00534701	KIF23, CDCA8, CEP55, AURKB	148	44	18224	11.1941	0.672138	0.040461	6.53942
GOTERM_CC_DIRECT	GO:0005604~basement membrane	4	2.61438	0.0260461	COL4A1, COL2A1, LAMC1, ANXA2	148	79	18224	6.23469	0.99587	0.167215	28.3166
GOTERM_CC_DIRECT	GO:0005694~chromosome	4	2.61438	0.0531779	KIF4A, DTL, NUSAP1, CDCA5	148	105	18224	4.69086	0.999988	0.291371	49.8075
GOTERM_CC_DIRECT	GO:0097149~centralspindlin complex	3	1.96078	0.000192849	KIF23, RACGAP1, ECT2	148	3	18224	123.135	0.0393225	0.00222621	0.242996
GOTERM_CC_DIRECT	GO:0045120~pronucleus	3	1.96078	0.00132157	EZH2, CENPF, AURKA	148	7	18224	52.7722	0.24048	0.0136593	1.65435
GOTERM_CC_DIRECT	GO:0042555~MCM complex	3	1.96078	0.00224166	MCM2, MCM3, MCM6	148	9	18224	41.045	0.372987	0.0209941	2.7912
GOTERM_CC_DIRECT	GO:0031616~spindle pole centrosome	3	1.96078	0.00278727	DLGAP5, AURKA, AURKB	148	10	18224	36.9405	0.440416	0.0249259	3.45963
GOTERM_CC_DIRECT	GO:0010369~chromocenter	3	1.96078	0.00404497	CDCA8, OIP5, AURKB	148	12	18224	30.7838	0.569609	0.0345177	4.98434
GOTERM_CC_DIRECT	GO:0032154~cleavage furrow	3	1.96078	0.0551749	CEP55, RACGAP1, ECT2	148	47	18224	7.85969	0.999993	0.286298	51.1267
GOTERM_CC_DIRECT	GO:0000942~condensed nuclear chromosome outer kinetochore	2	1.30719	0.0318794	CCNB1, NDC80	148	4	18224	61.5676	0.998816	0.195379	33.548
GOTERM_CC_DIRECT	GO:0031262~Ndc80 complex	2	1.30719	0.0318794	NUF2, NDC80	148	4	18224	61.5676	0.998816	0.195379	33.548
GOTERM_CC_DIRECT	GO:0005658~alpha DNA polymerase:primase complex	2	1.30719	0.0474386	PRIM1, MCM3	148	6	18224	41.045	0.999959	0.270871	45.8314
GOTERM_CC_DIRECT	GO:0043203~axon hillock	2	1.30719	0.0551247	TPX2, AURKA	148	7	18224	35.1815	0.999992	0.293113	51.0939
GOTERM_CC_DIRECT	GO:0000940~condensed chromosome outer kinetochore	2	1.30719	0.0627493	CENPF, BUB1B	148	8	18224	30.7838	0.999999	0.305321	55.8453
GOTERM_CC_DIRECT	GO:0072687~meiotic spindle	2	1.30719	0.0703127	AURKA, ASPM	148	9	18224	27.3634	1	0.329056	60.1354
GOTERM_CC_DIRECT	GO:0097431~mitotic spindle pole	2	1.30719	0.0778156	FAM83D, ASPM	148	10	18224	24.627	1	0.350825	64.0088
GOTERM_CC_DIRECT	GO:0000780~condensed nuclear chromosome, centromeric region	2	1.30719	0.0778156	AURKA, AURKB	148	10	18224	24.627	1	0.350825	64.0088

## Sheet: MF-up
Category	Term	Count	%	PValue	Genes	List Total	Pop Hits	Pop Total	Fold Enrichment	Bonferroni	Benjamini	FDR
GOTERM_MF_DIRECT	GO:0005515~protein binding	111	72.549	2.72033e-09	STIL, ENAH, PRC1, TUFT1, TUBB2A, EFNA1, TTK, AURKA, PTTG1, AURKB, CDCA8, ROBO1, OIP5, H2AFZ, TUBG1, NQO1, CCNA2, CDCA5, CDCA3, DTL, TACC3, RFC4, MAD2L1, NME1, AKR1B10, ZWINT, HSPB1, KIF4A, NEK2, MAGEA1, XK, IGF2BP3, RRAGD, MAGEA6, TK1, PEG10, POLE2, SAC3D1, HELLS, SSX1, SPP1, LAPTM4B, S100P, MKI67, NUF2, CDC20, NDC80, FABP5, KIF23, EZH2, E2F8, SPINK1, FAM83D, CCNE2, GPC3, TOP2A, KIF14, CDK1, CDC6…	146	8785	16881	1.46092	7.69852e-07	7.69852e-07	3.60283e-06
GOTERM_MF_DIRECT	GO:0005524~ATP binding	34	22.2222	3.31326e-07	KIF23, KIF4A, NEK2, TTK, AURKA, AURKB, TK1, ACSL4, TOP2A, HELLS, TRIP13, KIF14, CDK1, CDC6, KIF11, MKI67, MSH2, KIF15, TPX2, ATAD2, KIF18B, MCM2, PBK, UBE2C, MCM3, MCM6, RFC4, ILF2, NME1, BUB1B, UBE2S, MELK, UBE2T, KIF20A	146	1495	16881	2.62956	9.37608e-05	3.12546e-05	0.00043881
GOTERM_MF_DIRECT	GO:0019901~protein kinase binding	19	12.4183	3.84439e-09	KIF14, CKS1B, KIF11, PRC1, MSH2, FOXM1, TPX2, AURKA, SFN, RACGAP1, CCNE2, FAM83D, CCNB1, NME1, CKS2, HSPB1, CD24, CCNA2, KIF20A	146	376	16881	5.84267	1.08796e-06	5.43981e-07	5.09155e-06
GOTERM_MF_DIRECT	GO:0042802~identical protein binding	17	11.1111	0.000714627	CAP2, PRC1, VIL1, NDC80, BIRC5, COL2A1, SFN, TK1, MCM6, MAD2L1, ROBO1, NME1, HJURP, PAFAH1B3, HSPB1, NQO1, TRIP13	146	749	16881	2.62429	0.18316	0.028488	0.942329
GOTERM_MF_DIRECT	GO:0042803~protein homodimerization activity	14	9.15033	0.0102186	MSH2, E2F8, VIL1, CENPF, TTK, PLVAP, BIRC5, PSPH, ECT2, LCN2, TYMS, TP53I3, MAD2L1, TOP2A	146	730	16881	2.21743	0.945346	0.25224	12.7185
GOTERM_MF_DIRECT	GO:0008017~microtubule binding	12	7.84314	1.8271e-06	KIF23, KIF14, FAM83D, KIF4A, KIF11, PRC1, KIF15, NUSAP1, KIF18B, BIRC5, RACGAP1, KIF20A	146	208	16881	6.67057	0.000516936	0.000129259	0.0024198
GOTERM_MF_DIRECT	GO:0003682~chromatin binding	10	6.53595	0.00670128	CDK1, EZH2, CKS2, KIAA0101, CENPF, ATAD2, CDCA5, TOP2A, UBE2T, HELLS	146	391	16881	2.95712	0.850856	0.211684	8.52012
GOTERM_MF_DIRECT	GO:0004674~protein serine/threonine kinase activity	8	5.22876	0.0437763	CDK1, NEK2, TTK, BUB1B, AURKA, PBK, AURKB, MELK	146	376	16881	2.46007	0.999997	0.397533	44.7251
GOTERM_MF_DIRECT	GO:0003777~microtubule motor activity	7	4.57516	6.45189e-05	KIF23, KIF14, KIF4A, KIF11, KIF15, KIF18B, KIF20A	146	80	16881	10.117	0.0180937	0.00364523	0.0854157
GOTERM_MF_DIRECT	GO:0004672~protein kinase activity	7	4.57516	0.0895045	CDK1, NEK2, BUB1B, AURKA, PBK, AURKB, MELK	146	359	16881	2.25449	1	0.587092	71.1151
GOTERM_MF_DIRECT	GO:0016887~ATPase activity	6	3.92157	0.0209396	KIF23, KIF14, MSH2, KIF15, ATAD2, KIF20A	146	183	16881	3.79093	0.997493	0.329181	24.4421
GOTERM_MF_DIRECT	GO:0000287~magnesium ion binding	6	3.92157	0.0314776	S100P, NME1, MSH2, PSPH, TOP2A, FEN1	146	204	16881	3.40068	0.999883	0.364008	34.5311
GOTERM_MF_DIRECT	GO:0003697~single-stranded DNA binding	5	3.26797	0.00845003	PRIM1, RAD51AP1, NME1, MSH2, MCM6	146	93	16881	6.21631	0.90942	0.234201	10.6303
GOTERM_MF_DIRECT	GO:0042826~histone deacetylase binding	5	3.26797	0.0115949	GMNN, MAGEA1, CDC20, KPNA2, TOP2A	146	102	16881	5.66781	0.963137	0.259218	14.3124
GOTERM_MF_DIRECT	GO:0042393~histone binding	5	3.26797	0.0210355	CKS1B, HJURP, CKS2, ATAD2, MCM2	146	122	16881	4.73866	0.997562	0.313421	24.54
GOTERM_MF_DIRECT	GO:0008022~protein C-terminus binding	5	3.26797	0.0716826	MKI67, MSH2, CENPF, CDC20, TOP2A	146	182	16881	3.17646	1	0.541424	62.6604
GOTERM_MF_DIRECT	GO:0008574~ATP-dependent microtubule motor activity, plus-end-directed	4	2.61438	0.000386426	KIF14, KIF4A, KIF11, KIF18B	146	17	16881	27.2055	0.10361	0.0180648	0.510577
GOTERM_MF_DIRECT	GO:0005201~extracellular matrix structural constituent	4	2.61438	0.0199324	COL4A1, COL15A1, COL2A1, LAMC1	146	67	16881	6.90288	0.996647	0.334348	23.4061
GOTERM_MF_DIRECT	GO:0043130~ubiquitin binding	4	2.61438	0.0295817	CKS1B, CKS2, HSPB1, TOP2A	146	78	16881	5.9294	0.999796	0.360623	32.8133
GOTERM_MF_DIRECT	GO:0003678~DNA helicase activity	3	1.96078	0.0178704	MCM2, MCM3, MCM6	146	24	16881	14.4529	0.993922	0.324663	21.2442
GOTERM_MF_DIRECT	GO:0061631~ubiquitin conjugating enzyme activity	3	1.96078	0.0255654	UBE2C, UBE2S, UBE2T	146	29	16881	11.961	0.999344	0.33447	29.0357
GOTERM_MF_DIRECT	GO:0004712~protein serine/threonine/tyrosine kinase activity	3	1.96078	0.0255654	TTK, AURKA, AURKB	146	29	16881	11.961	0.999344	0.33447	29.0357
GOTERM_MF_DIRECT	GO:0004693~cyclin-dependent protein serine/threonine kinase activity	3	1.96078	0.0343584	CCNB1, CDK1, CCNB2	146	34	16881	10.2021	0.99995	0.362209	37.0637
GOTERM_MF_DIRECT	GO:0019894~kinesin binding	3	1.96078	0.0362394	FAM83D, PRC1, KIF18B	146	35	16881	9.91057	0.999971	0.365033	38.6681
GOTERM_MF_DIRECT	GO:0000979~RNA polymerase II core promoter sequence-specific DNA binding	3	1.96078	0.0861387	EZH2, H2AFZ, SMYD3	146	57	16881	6.08544	1	0.597643	69.6685
GOTERM_MF_DIRECT	GO:0031490~chromatin DNA binding	3	1.96078	0.0887304	EZH2, H2AFZ, ZIC2	146	58	16881	5.98051	1	0.59616	70.7881
GOTERM_MF_DIRECT	GO:0045550~geranylgeranyl reductase activity	2	1.30719	0.0171058	AKR1C3, AKR1B10	146	2	16881	115.623	0.992424	0.334291	20.4282
GOTERM_MF_DIRECT	GO:0061575~cyclin-dependent protein serine/threonine kinase activator activity	2	1.30719	0.0171058	CKS1B, CKS2	146	2	16881	115.623	0.992424	0.334291	20.4282
GOTERM_MF_DIRECT	GO:0047718~indanol dehydrogenase activity	2	1.30719	0.0255494	AKR1C3, AKR1B10	146	3	16881	77.0822	0.999341	0.350044	29.0203
GOTERM_MF_DIRECT	GO:0008426~protein kinase C inhibitor activity	2	1.30719	0.0255494	HSPB1, SFN	146	3	16881	77.0822	0.999341	0.350044	29.0203
GOTERM_MF_DIRECT	GO:0035173~histone kinase activity	2	1.30719	0.033921	CCNB1, CDK1	146	4	16881	57.8116	0.999943	0.371902	36.6851
GOTERM_MF_DIRECT	GO:0035174~histone serine kinase activity	2	1.30719	0.0422211	AURKA, AURKB	146	5	16881	46.2493	0.999995	0.398707	43.5225
GOTERM_MF_DIRECT	GO:0001758~retinal dehydrogenase activity	2	1.30719	0.0586095	AKR1C3, AKR1B10	146	7	16881	33.0352	1	0.481804	55.0629
GOTERM_MF_DIRECT	GO:0048407~platelet-derived growth factor binding	2	1.30719	0.0905555	COL4A1, COL2A1	146	11	16881	21.0224	1	0.579596	71.5535

## Sheet: KEGG
Category	Term	Count	%	PValue	Genes	List Total	Pop Hits	Pop Total	Fold Enrichment	Bonferroni	Benjamini	FDR
KEGG_PATHWAY	hsa01100:Metabolic pathways	83	18.9066	4.79367e-09	ETNPPL, CYP3A4, NDST3, CYP2C19, PTGS2, CNDP1, CYP2C18, OGDHL, ADH1C, ADH1B, ADH1A, PSPH, AKR1C3, PRIM1, TDO2, ASPA, MAT1A, GSTZ1, HPD, ALDH6A1, CYP1A1, OTC, FBP1, CYP26A1, CYP1A2, CYP2E1, ACADL, TAT, HAO1, CTH, NME1, SDS, SQLE, AKR1B10, RRM2, BHMT, HAO2, HSD11B1, CYP2A6, AKR1D1, SLC27A5, XDH, ASS1, CYP2B6, GNE, COX7B2, ALDOB, AASS, ADH6, KMO, GCH1, TK1, GLS2, TYMS, ACSL1, POLE2, ADH4, HK3, PEMT, …	253	1219	6879	1.85131	1.06899e-06	5.34494e-07	6.11535e-06
KEGG_PATHWAY	hsa05204:Chemical carcinogenesis	20	4.55581	4.13202e-11	CYP3A4, CYP2C19, SULT2A1, PTGS2, CYP1A1, CYP2C9, CYP2C18, CYP2C8, NAT1, NAT2, ADH1C, ADH1B, ADH6, ADH1A, CYP1A2, CYP2E1, CYP3A43, ADH4, HSD11B1, CYP2A6	253	80	6879	6.79743	9.2144e-09	9.2144e-09	5.27127e-08
KEGG_PATHWAY	hsa01130:Biosynthesis of antibiotics	19	4.32802	0.000720933	GCDH, ASS1, OTC, ALDOB, OGDHL, FBP1, FDPS, AASS, PSPH, TAT, PCK1, HAO1, CTH, NME1, SDS, SQLE, HK3, HAO2, ENO3	253	212	6879	2.43681	0.14856	0.00941575	0.915817
KEGG_PATHWAY	hsa00830:Retinol metabolism	16	3.64465	6.06532e-09	CYP3A4, CYP1A1, CYP2B6, CYP2C18, CYP2C9, CYP2C8, ADH1C, ADH6, CYP26A1, ADH1B, ADH1A, CYP1A2, ADH4, CYP2A6, HSD17B6, RDH16	253	64	6879	6.79743	1.35257e-06	4.50856e-07	7.73762e-06
KEGG_PATHWAY	hsa04110:Cell cycle	16	3.64465	4.22427e-05	CDC6, CDK1, TTK, CDC20, PTTG1, SFN, MCM2, MCM3, MCM6, CCNB1, CCNE2, MAD2L1, CCNB2, BUB1B, GADD45B, CCNA2	253	124	6879	3.50835	0.00937609	0.000941588	0.0538762
KEGG_PATHWAY	hsa00982:Drug metabolism - cytochrome P450	15	3.41686	1.14855e-07	CYP3A4, CYP2C19, CYP2B6, CYP2C9, CYP2C8, ADH1C, ADH6, ADH1B, ADH1A, CYP1A2, CYP2E1, FMO2, ADH4, FMO3, CYP2A6	253	68	6879	5.99773	2.56123e-05	6.40314e-06	0.000146522
KEGG_PATHWAY	hsa00980:Metabolism of xenobiotics by cytochrome P450	15	3.41686	3.49007e-07	CYP3A4, CYP1A1, SULT2A1, CYP2B6, CYP2C9, ADH1C, ADH1B, ADH6, ADH1A, CYP1A2, CYP2E1, ADH4, HSD11B1, CYP2A6, AKR7A3	253	74	6879	5.51143	7.78255e-05	1.55656e-05	0.000445232
KEGG_PATHWAY	hsa00140:Steroid hormone biosynthesis	11	2.50569	4.024e-05	AKR1C3, CYP3A4, CYP1A1, HSD11B1, HSD17B6, SRD5A1, CYP2E1, SULT1E1, SRD5A2, CYP1A2, AKR1D1	253	58	6879	5.15667	0.00893356	0.000996581	0.0513226
KEGG_PATHWAY	hsa04115:p53 signaling pathway	11	2.50569	0.000143086	CCNB1, STEAP3, CCNE2, CDK1, TP53I3, CCNB2, RRM2, IGF1, SFN, GADD45B, IGFBP3	253	67	6879	4.46398	0.0314068	0.00265568	0.182384
KEGG_PATHWAY	hsa04610:Complement and coagulation cascades	11	2.50569	0.000183956	C8A, MBL2, C8B, C7, C9, KLKB1, C6, F8, F9, C1R, PLG	253	69	6879	4.33459	0.0401957	0.00315086	0.234421
KEGG_PATHWAY	hsa04976:Bile secretion	11	2.50569	0.000183956	SLCO1B3, AQP9, SULT2A1, SLC22A7, KCNN2, SLCO1B1, CA2, SLC4A4, SLC27A5, SLC22A1, SLC10A1	253	69	6879	4.33459	0.0401957	0.00315086	0.234421
KEGG_PATHWAY	hsa04114:Oocyte meiosis	11	2.50569	0.00727277	CCNB1, CCNE2, CDK1, AR, MAD2L1, CCNB2, CPEB3, IGF1, AURKA, CDC20, PTTG1	253	111	6879	2.69448	0.80363	0.0683256	8.89147
KEGG_PATHWAY	hsa01200:Carbon metabolism	11	2.50569	0.00822165	HAO1, ALDH6A1, SDS, HK3, OGDHL, ALDOB, HAO2, FBP1, ENO3, PSPH, CPS1	253	113	6879	2.64679	0.841342	0.0738403	9.9962
KEGG_PATHWAY	hsa00590:Arachidonic acid metabolism	10	2.2779	0.00033674	AKR1C3, GGT5, CYP2C19, PTGS2, CYP2B6, CYP2C9, CYP2C8, EPHX2, CYP2E1, CYP4F2	253	61	6879	4.45733	0.0723546	0.00499454	0.428735
KEGG_PATHWAY	hsa00010:Glycolysis / Gluconeogenesis	10	2.2779	0.000685654	ADH4, HK3, ALDOB, ADH1C, FBP1, ADH6, ADH1B, ENO3, ADH1A, PCK1	253	67	6879	4.05817	0.14183	0.00951403	0.871181
KEGG_PATHWAY	hsa01230:Biosynthesis of amino acids	10	2.2779	0.001164	CTH, ASS1, MAT1A, SDS, OTC, ALDOB, ENO3, PSPH, CPS1, TAT	253	72	6879	3.77635	0.228735	0.0143255	1.47481
KEGG_PATHWAY	hsa05020:Prion diseases	9	2.05011	2.30272e-05	C8A, EGR1, C8B, C7, C9, FYN, C6, LAMC1, CCL5	253	34	6879	7.19728	0.00512197	0.000733321	0.0293722
KEGG_PATHWAY	hsa00350:Tyrosine metabolism	9	2.05011	2.89154e-05	ADH4, ADH1C, ADH6, ADH1B, GSTZ1, ADH1A, DBH, TAT, HPD	253	35	6879	6.99164	0.00642748	0.000805704	0.0368815
KEGG_PATHWAY	hsa00071:Fatty acid degradation	9	2.05011	0.000116096	GCDH, ACSL1, ADH4, ADH1C, ADH6, ADH1B, ADH1A, ACSL4, ACADL	253	42	6879	5.82637	0.0255585	0.00235094	0.148004
KEGG_PATHWAY	hsa03030:DNA replication	8	1.82232	0.000273337	PRIM1, RFC4, POLE2, MCM2, MCM3, RNASEH2A, FEN1, MCM6	253	36	6879	6.04216	0.0591415	0.004345	0.34814
KEGG_PATHWAY	hsa05146:Amoebiasis	8	1.82232	0.0933463	C8A, C8B, COL4A1, C9, HSPB1, COL2A1, LAMC1, CD14	253	106	6879	2.05205	1	0.49485	71.3533
KEGG_PATHWAY	hsa00380:Tryptophan metabolism	7	1.59453	0.00306675	GCDH, TDO2, CYP1A1, OGDHL, KMO, CYP1A2, INMT	253	40	6879	4.7582	0.495878	0.0354072	3.84253
KEGG_PATHWAY	hsa04978:Mineral absorption	7	1.59453	0.00499276	MT1M, MT2A, MT1E, MT1H, MT1X, MT1G, MT1F	253	44	6879	4.32564	0.672469	0.0517633	6.18569
KEGG_PATHWAY	hsa00983:Drug metabolism - other enzymes	7	1.59453	0.00623413	CYP3A4, XDH, NAT1, NAT2, CDA, CYP2A6, TK1	253	46	6879	4.13757	0.752059	0.0614219	7.66793
KEGG_PATHWAY	hsa03320:PPAR signaling pathway	7	1.59453	0.0352767	ACSL1, ACSL4, ACADL, SLC27A2, SLC27A5, FABP5, PCK1	253	67	6879	2.84072	0.999667	0.265107	36.7553
KEGG_PATHWAY	hsa04146:Peroxisome	7	1.59453	0.0830259	HAO1, XDH, ACSL1, HAO2, EPHX2, ACSL4, SLC27A2	253	83	6879	2.29311	1	0.46394	66.9034
KEGG_PATHWAY	hsa04914:Progesterone-mediated oocyte maturation	7	1.59453	0.0987704	CCNB1, CDK1, MAD2L1, CCNB2, CPEB3, IGF1, CCNA2	253	87	6879	2.18768	1	0.504781	73.4643
KEGG_PATHWAY	hsa00591:Linoleic acid metabolism	6	1.36674	0.00365947	CYP3A4, CYP2C19, CYP2C9, CYP2C8, CYP2E1, CYP1A2	253	29	6879	5.62546	0.558492	0.0400537	4.56932
KEGG_PATHWAY	hsa00232:Caffeine metabolism	5	1.13895	8.54563e-06	XDH, NAT1, NAT2, CYP2A6, CYP1A2	253	5	6879	27.1897	0.00190387	0.000317563	0.0109012
KEGG_PATHWAY	hsa00270:Cysteine and methionine metabolism	5	1.13895	0.0489797	CTH, MAT1A, SDS, BHMT, TAT	253	38	6879	3.5776	0.999986	0.339514	47.3056
KEGG_PATHWAY	hsa00260:Glycine, serine and threonine metabolism	5	1.13895	0.0530701	CTH, SDS, BHMT, GNMT, PSPH	253	39	6879	3.48586	0.999995	0.342505	50.125
KEGG_PATHWAY	hsa00220:Arginine biosynthesis	4	0.911162	0.0349317	GLS2, ASS1, OTC, CPS1	253	20	6879	5.43794	0.99964	0.271788	36.4662
KEGG_PATHWAY	hsa04964:Proximal tubule bicarbonate reclamation	4	0.911162	0.0501038	GLS2, CA2, SLC4A4, PCK1	253	23	6879	4.72865	0.999989	0.335941	48.0947
KEGG_PATHWAY	hsa00130:Ubiquinone and other terpenoid-quinone biosynthesis	3	0.683371	0.0591199	NQO1, TAT, HPD	253	11	6879	7.41538	0.999999	0.364272	54.0407
