# Supplementary material for: A robust twelve-gene signature for prognosis prediction of hepatocellular carcinoma
Source: Cancer Cell Int. 2020 Jun 3;20:207. doi: 10.1186/s12935-020-01294-9 (PMC7268417; doi:10.1186/s12935-020-01294-9)
Supplement: Supplementary file 7 — Additional file 7: Table S3. DEGs associated with overall survival using univariate Cox regression model with P < 0.01. [file 12935_2020_1294_MOESM7_ESM.xlsx]

## Sheet: Sheet2
Table S3. DEGs associated with overall survival using univariate Cox regression model with P < 0.01
Gene	coef	HR	HR.95% Lower	HR.95% Upper	wald.test	p.value	Regulated
TTK	0.5065	1.659	1.371	2.008	27.04	1.993e-07	up
DLGAP5	0.4983	1.646	1.36	1.992	26.26	2.984e-07	up
KIF20A	0.4963	1.643	1.368	1.973	28.19	1.099e-07	up
RACGAP1	0.4681	1.597	1.286	1.984	17.9	2.329e-05	up
HJURP	0.4598	1.584	1.316	1.906	23.67	1.145e-06	up
NCAPG	0.4445	1.56	1.301	1.87	23.02	1.599e-06	up
MELK	0.4353	1.545	1.282	1.863	20.78	5.142e-06	up
TPX2	0.4316	1.54	1.308	1.813	26.86	2.189e-07	up
GINS1	0.4185	1.52	1.269	1.82	20.65	5.527e-06	up
BUB1B	0.4131	1.512	1.257	1.817	19.3	1.115e-05	up
PBK	0.4121	1.51	1.26	1.81	19.87	8.282e-06	up
CKS2	0.4121	1.51	1.233	1.849	15.86	6.807e-05	up
RFC4	0.4107	1.508	1.203	1.891	12.66	0.0003735	up
NUF2	0.4089	1.505	1.262	1.795	20.68	5.434e-06	up
HMMR	0.4076	1.503	1.253	1.803	19.32	1.106e-05	up
CCNB1	0.4071	1.502	1.268	1.78	22.13	2.549e-06	up
ECT2	0.4036	1.497	1.257	1.784	20.44	6.139e-06	up
ZWINT	0.4031	1.496	1.248	1.794	18.96	1.332e-05	up
RAD51AP1	0.3868	1.472	1.183	1.832	12.02	0.0005261	up
CDC20	0.3587	1.431	1.255	1.633	28.43	9.691e-08	up
NEK2	0.3455	1.413	1.188	1.68	15.31	9.147e-05	up
KIF4A	0.3446	1.411	1.21	1.646	19.25	1.144e-05	up
RRM2	0.3163	1.372	1.171	1.607	15.35	8.928e-05	up
PTTG1	0.3115	1.365	1.18	1.58	17.44	2.96e-05	up
PRC1	0.3068	1.359	1.149	1.607	12.84	0.0003391	up
CDKN3	0.2762	1.318	1.107	1.569	9.65	0.00189	up
ASPM	0.2597	1.296	1.115	1.507	11.43	0.0007209	up
DTL	0.2592	1.296	1.1	1.526	9.64	0.001909	up
LAPTM4B	0.2557	1.291	1.121	1.488	12.53	0.0004014	up
TOP2A	0.2507	1.285	1.13	1.462	14.55	0.0001367	up
NUSAP1	0.2251	1.252	1.056	1.486	6.66	0.009852	up
IGF2BP3	0.2044	1.227	1.077	1.397	9.49	0.002069	up
MMP12	0.172	1.188	1.049	1.344	7.41	0.006495	up
MAGEA6	0.1494	1.161	1.069	1.261	12.61	0.0003827	up
SPP1	0.1251	1.133	1.072	1.198	19.4	1.059e-05	up
CYP3A4	-0.07444	0.9283	0.8824	0.9765	8.3	0.003967	down
HPD	-0.07868	0.9243	0.874	0.9776	7.58	0.005902	down
PCK1	-0.09476	0.9096	0.8532	0.9697	8.43	0.003687	down
HGFAC	-0.09727	0.9073	0.8501	0.9683	8.58	0.003402	down
CYP2C8	-0.09816	0.9065	0.8455	0.972	7.61	0.005793	down
GLYAT	-0.09911	0.9056	0.8433	0.9726	7.42	0.006441	down
BHMT	-0.1054	0.9	0.8403	0.9639	9.06	0.002617	down
CYP4A11	-0.1098	0.896	0.829	0.9685	7.65	0.005663	down
AQP9	-0.1122	0.8939	0.8379	0.9537	11.54	0.0006812	down
ADH1C	-0.1142	0.8921	0.8402	0.9472	13.94	0.0001887	down
C7	-0.1155	0.8909	0.8246	0.9625	8.58	0.003407	down
HPR	-0.1168	0.8898	0.8244	0.9604	8.99	0.002719	down
SLC22A1	-0.1191	0.8877	0.8321	0.947	13.02	0.0003074	down
AKR1D1	-0.1238	0.8835	0.815	0.9578	9.04	0.002639	down
ADH1A	-0.1249	0.8825	0.8201	0.9497	11.15	0.0008411	down
FBP1	-0.1269	0.8808	0.8019	0.9674	7.03	0.008021	down
GNMT	-0.1299	0.8781	0.8068	0.9558	9.02	0.002664	down
ADH1B	-0.1325	0.8759	0.8208	0.9347	15.99	6.379e-05	down
GYS2	-0.133	0.8755	0.8068	0.9501	10.15	0.00144	down
C8A	-0.1363	0.8726	0.8013	0.9502	9.82	0.001727	down
CTH	-0.137	0.8719	0.7898	0.9627	7.36	0.006657	down
SLC10A1	-0.1379	0.8712	0.8148	0.9314	16.34	5.294e-05	down
ABCA8	-0.1401	0.8693	0.7845	0.9633	7.15	0.007513	down
RDH16	-0.1445	0.8655	0.803	0.9327	14.31	0.0001552	down
TTC36	-0.1468	0.8634	0.7822	0.9531	8.49	0.003569	down
LECT2	-0.1477	0.8627	0.8016	0.9283	15.58	7.906e-05	down
C6	-0.1525	0.8585	0.7893	0.9339	12.63	0.0003799	down
ALDH8A1	-0.1535	0.8577	0.7756	0.9485	8.94	0.002796	down
CYP2C9	-0.1544	0.8569	0.8015	0.9162	20.49	5.995e-06	down
SPP2	-0.1587	0.8533	0.7921	0.9191	17.5	2.876e-05	down
AFM	-0.1674	0.8458	0.7826	0.9142	17.85	2.39e-05	down
SRD5A2	-0.1678	0.8455	0.7623	0.9378	10.08	0.001501	down
CD5L	-0.1765	0.8382	0.7483	0.9389	9.3	0.002293	down
LPA	-0.1805	0.8349	0.7471	0.933	10.14	0.001452	down
KLKB1	-0.1958	0.8222	0.7279	0.9287	9.92	0.001634	down
INMT	-0.2039	0.8155	0.7049	0.9436	7.51	0.006134	down
IGF1	-0.214	0.8074	0.6966	0.9357	8.08	0.004468	down
CFHR4	-0.2203	0.8023	0.7321	0.8792	22.25	2.398e-06	down
GSTZ1	-0.2298	0.7947	0.6812	0.9272	8.54	0.003483	down
GHR	-0.2386	0.7877	0.6981	0.8888	14.99	0.000108	down
ANXA10	-0.2489	0.7797	0.6963	0.873	18.59	1.617e-05	down
CRHBP	-0.2548	0.7751	0.6448	0.9317	7.36	0.006654	down
LCAT	-0.2693	0.7639	0.6802	0.8579	20.7	5.383e-06	down
DNASE1L3	-0.3047	0.7374	0.6466	0.8409	20.64	5.532e-06	down
VIPR1	-0.3143	0.7303	0.595	0.8963	9.04	0.002639	down
