# Supplementary material for: A robust twelve-gene signature for prognosis prediction of hepatocellular carcinoma
Source: Cancer Cell Int. 2020 Jun 3;20:207. doi: 10.1186/s12935-020-01294-9 (PMC7268417; doi:10.1186/s12935-020-01294-9)
Supplement: Supplementary file 9 — Additional file 9. Table S4. Pearson correlation analyses among twelve-gene signatures in 341 TCGA LIHC Samples. [file 12935_2020_1294_MOESM9_ESM.xlsx]

## Sheet: pearson
Table S4. Pearson correlation analyses among twelve-gene signatures in 341 TCGA LIHC Samples
Gene	Gene	Pearson	pvalue
TTK	TPX2	0.892899	1.61721e-119
KIF20A	TPX2	0.883436	1.19368e-113
KIF20A	TTK	0.874019	2.70047e-108
KIF20A	HMMR	0.824357	8.7653e-86
HMMR	TPX2	0.79768	1.9114e-76
HMMR	TTK	0.796571	4.35328e-76
LECT2	CYP2C9	0.582508	2.27888e-32
CYP2C9	RDH16	0.468569	5.16648e-20
ANXA10	RDH16	0.466832	7.3759e-20
ANXA10	LCAT	0.424292	2.22045e-16
LECT2	LCAT	0.424051	2.22045e-16
LECT2	RDH16	0.403698	8.43769e-15
ANXA10	CYP2C9	0.39935	1.73195e-14
RDH16	LCAT	0.39808	2.13163e-14
CYP2C9	LCAT	0.397477	2.35367e-14
LAPTM4B	TPX2	0.376151	6.66134e-13
HMMR	MAGEA6	0.372936	1.08002e-12
KIF20A	LAPTM4B	0.346593	4.64542e-11
TTK	LAPTM4B	0.341282	9.51634e-11
TTK	MAGEA6	0.316227	2.34365e-09
MAGEA6	TPX2	0.304656	9.34266e-09
SPP1	LAPTM4B	0.286318	7.41324e-08
KIF20A	MAGEA6	0.257571	1.43222e-06
HMMR	LAPTM4B	0.25027	2.87936e-06
SPP1	KIF20A	0.17284	0.00135471
ANXA10	LECT2	0.165626	0.00215155
SPP1	MAGEA6	0.158937	0.00325149
SPP1	TTK	0.126337	0.019609
SPP1	HMMR	0.114888	0.03394
SPP1	TPX2	0.114791	0.0340922
MAGEA6	LAPTM4B	0.0993621	0.0668562
MAGEA6	RDH16	0.0244952	0.652178
ANXA10	MAGEA6	-0.0652855	0.229197
LECT2	MAGEA6	-0.103151	0.0570542
HMMR	RDH16	-0.151434	0.00507381
MAGEA6	CYP2C9	-0.163972	0.00238632
SPP1	RDH16	-0.167648	0.00189334
MAGEA6	LCAT	-0.174505	0.00121442
SPP1	CYP2C9	-0.197794	0.00023741
SPP1	LECT2	-0.2048	0.000139849
HMMR	CYP2C9	-0.205502	0.000132494
LECT2	HMMR	-0.206166	0.000125877
ANXA10	HMMR	-0.251636	2.53083e-06
LECT2	LAPTM4B	-0.256431	1.59956e-06
LAPTM4B	CYP2C9	-0.263218	8.22323e-07
LECT2	TTK	-0.267608	5.29441e-07
LAPTM4B	RDH16	-0.271407	3.59411e-07
LECT2	TPX2	-0.306463	7.55796e-09
LECT2	KIF20A	-0.308859	5.6924e-09
SPP1	LCAT	-0.324065	8.8752e-10
TTK	RDH16	-0.332937	2.85759e-10
RDH16	TPX2	-0.335594	2.0206e-10
ANXA10	LAPTM4B	-0.336652	1.75866e-10
LAPTM4B	LCAT	-0.345643	5.28622e-11
TTK	CYP2C9	-0.354089	1.64959e-11
HMMR	LCAT	-0.357544	1.01417e-11
SPP1	ANXA10	-0.369685	1.7506e-12
TTK	LCAT	-0.392297	5.41789e-14
CYP2C9	TPX2	-0.398622	1.95399e-14
KIF20A	RDH16	-0.400541	1.42109e-14
ANXA10	TPX2	-0.415343	1.33227e-15
KIF20A	LCAT	-0.415583	1.11022e-15
KIF20A	CYP2C9	-0.418846	6.66134e-16
LCAT	TPX2	-0.42387	2.22045e-16
ANXA10	TTK	-0.425431	2.22045e-16
ANXA10	KIF20A	-0.466992	7.13826e-20
